# Supplementary material for: Assessing the Performance of a Novel Stool-Based Microbiome Test That Predicts Response to First Line Immune Checkpoint Inhibitors in Multiple Cancer Types
Source: Cancers (Basel). 2023 Jun 21;15(13):3268. doi: 10.3390/cancers15133268 (PMC10339964; doi:10.3390/cancers15133268)
Supplement: Supplementary file 1 [file cancers-15-03268-s001.zip]

Archive with 3 entries (3 files):
- Kopie von Table_S5.xlsx
- Kopie von Table_S6xlsx.xlsx
- Supplementary Data_corrected.pdf
