# Supplementary material for: Assessing the Performance of a Novel Stool-Based Microbiome Test That Predicts Response to First Line Immune Checkpoint Inhibitors in Multiple Cancer Types
Source: Cancers (Basel). 2023 Jun 21;15(13):3268. doi: 10.3390/cancers15133268 (PMC10339964; doi:10.3390/cancers15133268)
Supplement: Supplementary file 1 [file cancers-15-03268-s001.zip › Kopie von Table_S5.xlsx]

## Sheet: Sheet2
Supplementary Table S5. Differentially abundant (DA) microbial species identified by ALDEx2 and MaAsLin2 between Rs and NRs classified according to clinical and radiological response. Reference level used for MaAsLin2 was the Rs group. Negative coefficients indicate the microbial species that decreased in Rs, while positive coefficients indicate microbial species enriched in Rs.
	ALDEx2					MaAsLin2
species	we.ep	wi.ep	rab.all	rab.win.NR	rab.win.R	coef	stderr	pval
class.Actinobacteria	0.509658	0.521205	-1.52882	-1.56017	-1.51734	0.0459962	0.0785912	0.560464
class.Bacilli	0.434338	0.446841	-1.43023	-1.70827	-1.25636	0.293998	0.16486	0.079351
class.Bacteroidia	0.377148	0.384556	-1.13891	-0.734046	-1.31052	-0.458628	0.365657	0.214382
class.Clostridia	0.196909	0.611459	9.91611	9.95444	9.86246	-0.562147	0.552274	0.312629
class.Coriobacteriia	0.520911	0.522647	-1.51278	-1.50059	-1.51988	-0.0862184	0.150899	0.569786
class.Gammaproteobacteria	0.489105	0.501401	-1.51898	-1.67559	-1.43817	0.177942	0.136718	0.197819
class.Negativicutes	0.651628	0.586398	-0.837366	-0.72375	-0.900818	0.102115	0.54023	0.850684
domain.Bacteria	0.296557	0.755828	7.46927	7.39724	7.65636	-0.369101	0.464193	0.429514
family..Clostridium..methylpentosum.group	0.665001	0.724312	1.00086	0.631983	1.16994	0.00506704	0.371174	0.989151
family..Eubacterium..coprostanoligenes.group	0.349429	0.187137	7.27526	8.88648	6.73184	-0.801191	0.67453	0.23938
family.Acidaminococcaceae	0.565365	0.556197	-1.17565	-1.23589	-1.1458	-0.0257074	0.202998	0.89963
family.Anaerovoracaceae	0.483453	0.53193	-1.12735	-0.993587	-1.18864	-0.269897	0.223145	0.230985
family.Bifidobacteriaceae	0.522592	0.532989	-1.43615	-1.41518	-1.44439	-0.0812081	0.158745	0.610745
family.Butyricicoccaceae	0.550646	0.538697	-1.41625	-1.37794	-1.43397	-0.00350049	0.230097	0.98791
family.Christensenellaceae	0.500765	0.508564	-1.52959	-1.53042	-1.52925	-0.00394069	0.0953695	0.967171
family.Clostridiaceae	0.616607	0.602486	-0.746981	-0.571146	-0.839221	-0.013276	0.361113	0.970789
family.Desulfovibrionaceae	0.486879	0.491471	-1.55576	-1.76264	-1.44497	0.112053	0.0774316	0.152821
family.Eggerthellaceae	0.393875	0.365653	1.08673	1.87557	0.776581	-0.567206	0.409888	0.1713
family.Enterobacteriaceae	0.384077	0.357379	3.05146	1.30281	3.52542	0.727547	0.775022	0.351447
family.Erysipelatoclostridiaceae	0.522372	0.539424	-1.53666	-1.57187	-1.52167	0.0459962	0.0877235	0.601888
family.Erysipelotrichaceae	0.674933	0.67019	0.643914	0.3245	0.831658	0.0750044	0.469121	0.873485
family.Lachnospiraceae	0.229985	0.233603	13.4196	13.1913	13.5036	0.201648	0.186528	0.283791
family.Lactobacillaceae	0.498711	0.494079	-1.51409	-1.71367	-1.4152	0.153722	0.105574	0.150344
family.Methanomethylophilaceae	0.598337	0.564142	-1.2802	-1.34977	-1.24976	-0.107633	0.3345	0.748689
family.Mitochondria	0.508065	0.513518	-1.45823	-1.55959	-1.40195	0.0655878	0.11615	0.574296
family.Morganellaceae	0.498632	0.493259	-1.42811	-1.59206	-1.342	0.103785	0.103774	0.321088
family.Neisseriaceae	0.513086	0.51351	-1.54003	-1.52744	-1.54506	0.0459962	0.079915	0.56696
family.Oscillospiraceae	0.619095	0.842207	10.1362	9.83129	10.2384	-0.159785	0.429412	0.711066
family.Oxalobacteraceae	0.517019	0.522309	-1.55181	-1.59667	-1.52897	0.0227769	0.0926314	0.806569
family.Pasteurellaceae	0.497263	0.503229	-1.53657	-1.72701	-1.43334	0.144292	0.104208	0.171044
family.Peptococcaceae	0.477819	0.485648	-1.51649	-1.6991	-1.42305	0.144292	0.0869563	0.102013
family.Peptostreptococcaceae	0.706724	0.776306	1.84173	1.28215	2.02806	-0.0800091	0.475958	0.867042
family.Prevotellaceae	0.153799	0.0889343	-0.289343	1.48256	-0.862507	-0.826129	0.489259	0.0962537
family.Rikenellaceae	0.252619	0.217056	-0.529667	-1.2088	-0.131449	0.558471	0.234863	0.0204602
family.Ruminococcaceae	0.641139	0.772939	11.5161	11.1809	11.7052	-0.180207	0.364543	0.622788
family.Saccharimonadaceae	0.545813	0.555397	-0.466504	-0.713347	-0.320107	0.190949	0.274125	0.48863
family.Selenomonadaceae	0.485212	0.482143	-1.5673	-1.72577	-1.48146	0.171703	0.144368	0.238767
family.Sutterellaceae	0.464569	0.472535	-1.4841	-1.72591	-1.34794	0.198415	0.122489	0.110257
family.Syntrophomonadaceae	0.473088	0.481676	-1.52484	-1.7169	-1.4184	0.121482	0.0826269	0.146471
family.Tannerellaceae	0.457493	0.466567	-1.47257	-1.70503	-1.34046	0.254103	0.172753	0.146295
family.UCG.010	0.125902	0.111983	3.0069	0.83718	5.46148	1.20818	0.584941	0.0429978
family.UCG.011	0.535418	0.543565	4.11958	4.82624	3.44758	-0.372551	0.51042	0.468162
family.vadinBE97	0.533001	0.507536	-0.98099	-0.722888	-1.09666	-0.22664	0.376274	0.549119
family.Xanthobacteraceae	0.495339	0.49959	-1.53778	-1.69241	-1.46031	0.137602	0.105955	0.198788
genus..Bacteroides..pectinophilus.group	0.533576	0.526687	-1.52962	-1.53856	-1.52472	-0.0809678	0.144764	0.577933
genus..Clostridium..innocuum.group	0.453783	0.421169	0.138051	0.909873	-0.109706	-0.437557	0.443071	0.327149
genus..Eubacterium..brachy.group	0.289709	0.243018	-0.883934	-0.108768	-1.19634	-0.466368	0.22957	0.0464292
genus..Eubacterium..eligens.group	0.145365	0.259595	9.12152	9.6471	8.41158	-1.05473	0.774918	0.178335
genus..Eubacterium..fissicatena.group	0.508988	0.530239	-1.24865	-1.14651	-1.29952	-0.223449	0.203333	0.275982
genus..Eubacterium..hallii.group	0.0813289	0.0243095	3.37561	4.36138	2.56618	-1.03584	0.390738	0.0101378
genus..Eubacterium..nodatum.group	0.638252	0.693554	0.246778	0.263648	0.242039	-0.00766172	0.35215	0.982711
genus..Eubacterium..oxidoreducens.group	0.664742	0.726809	2.31295	2.78554	1.86737	-0.19829	0.564952	0.72677
genus..Eubacterium..ruminantium.group	0.447377	0.530099	-1.14492	-1.3094	-1.06185	0.481725	0.448678	0.287073
genus..Eubacterium..siraeum.group	0.445851	0.434323	6.78821	6.39467	8.86613	0.636729	0.697568	0.364836
genus..Eubacterium..ventriosum.group	0.301217	0.190329	4.32127	4.71278	4.05709	-0.668411	0.507906	0.192938
genus..Eubacterium..xylanophilum.group	0.731638	0.762628	1.62903	1.37614	1.76756	0.0374864	0.612878	0.951422
genus..Ruminococcus..gauvreauii.group	0.532064	0.546386	-1.33642	-1.25278	-1.38201	-0.16664	0.189394	0.382278
genus..Ruminococcus..torques.group	0.279681	0.386858	-0.85701	-0.387788	-1.06102	-0.851484	0.446287	0.06096
genus.Abiotrophia	0.481072	0.483995	-1.53737	-1.70268	-1.46127	0.153722	0.116406	0.191423
genus.Acetanaerobacterium	0.478189	0.478297	-1.06033	-0.730748	-1.22065	-0.212865	0.208376	0.310903
genus.Acetitomaculum	0.535187	0.52276	-1.4172	-1.54234	-1.34465	0.104033	0.18438	0.5746
genus.Acidaminococcus	0.582239	0.593014	-0.923418	-1.00518	-0.875041	-0.238344	0.345032	0.492236
genus.Acinetobacter	0.530622	0.526446	-1.46761	-1.54444	-1.4245	0.0419552	0.153268	0.785182
genus.Actinomyces	0.563186	0.531362	-0.658353	-0.932364	-0.507912	0.111735	0.27435	0.685189
genus.Agathobacter	0.449911	0.44465	0.424347	-0.213436	0.853483	0.639637	0.724883	0.380915
genus.Akkermansia	0.1963	0.308304	-1.20559	-1.70774	-0.920272	0.820809	0.447786	0.0715225
genus.Alistipes	0.717842	0.953453	10.0947	9.40156	10.31	-0.241134	0.695663	0.730029
genus.Allisonella	0.582135	0.587919	-1.0044	-0.99411	-1.00962	-0.208836	0.373313	0.577864
genus.Alloprevotella	0.616764	0.614213	-0.104965	0.315859	-0.299245	0.457083	0.622895	0.46579
genus.Anaerococcus	0.466494	0.476384	-1.41705	-1.21209	-1.52397	-0.134757	0.124011	0.281331
genus.Anaerofilum	0.322398	0.242695	0.792279	-0.417808	1.70208	0.445068	0.303345	0.147296
genus.Anaerofustis	0.48684	0.47636	-1.04209	-0.686982	-1.20314	-0.15051	0.169543	0.378056
genus.Anaeroglobus	0.596702	0.564332	-1.25464	-1.17899	-1.29309	0.104925	0.347267	0.763538
genus.Anaeroplasma	0.416082	0.426935	-1.40844	-1.7404	-1.22392	0.322325	0.207007	0.124464
genus.Anaerostignum	0.543085	0.535745	-1.32551	-1.32843	-1.32482	-0.0946582	0.226905	0.677971
genus.Anaerostipes	0.660202	0.637459	-0.695774	-0.698141	-0.694965	-0.0588716	0.465785	0.899824
genus.Anaerotruncus	0.631622	0.637064	0.813501	0.190006	1.17441	0.177939	0.484636	0.71473
genus.Asteroleplasma	0.592948	0.508573	-1.34288	-1.52899	-1.2437	0.0340114	0.409872	0.93413
genus.Bacteroides	0.109342	0.431134	13.2976	13.4224	13.2128	-0.636992	0.436345	0.149304
genus.Barnesiella	0.168216	0.254255	9.97622	10.4607	8.50752	-1.10579	0.769209	0.155506
genus.Bifidobacterium	0.216889	0.2387	3.65936	6.22983	2.27098	-0.917073	0.664267	0.172287
genus.Bilophila	0.633927	0.566067	-0.985711	-1.14722	-0.895093	-0.0193186	0.425009	0.963889
genus.Blautia	0.611666	0.652441	-0.298353	-0.194501	-0.34611	-0.27196	0.465824	0.561421
genus.Brachyspira	0.508783	0.519898	-1.50657	-1.50626	-1.50696	-0.024024	0.104775	0.819385
genus.Butyricicoccus	0.836264	0.348713	7.09323	7.52671	6.95188	-0.102791	0.371097	0.782693
genus.Butyricimonas	0.7568	0.839002	6.56144	6.77787	6.43211	-0.0388516	0.640296	0.951808
genus.Butyrivibrio	0.511259	0.53227	-1.46	-1.57041	-1.40131	0.184528	0.210511	0.38405
genus.CAG.352	0.561028	0.533232	-1.33101	-1.36532	-1.31579	-0.0686823	0.275381	0.803857
genus.CAG.56	0.578049	0.54527	-1.20375	-1.33712	-1.14343	0.0553739	0.27653	0.841934
genus.Caldicoprobacter	0.550581	0.584769	-0.891934	-0.884856	-0.895743	0.0946789	0.226831	0.677806
genus.Campylobacter	0.505293	0.527818	-1.4318	-1.4318	-1.4317	0.0263885	0.117736	0.82338
genus.Candidatus.Methanogranum	0.46399	0.463709	-1.49458	-1.75163	-1.35352	0.189127	0.120919	0.122809
genus.Candidatus.Methanomethylophilus	0.555707	0.542302	-1.46332	-1.52565	-1.43114	0.00864663	0.214415	0.96796
genus.Candidatus.Saccharimonas	0.494345	0.51391	-1.13448	-0.945692	-1.225	-0.0829503	0.140624	0.557385
genus.Candidatus.Soleaferrea	0.643155	0.721762	0.974425	0.672588	1.14273	0.0184598	0.325952	0.955016
genus.Catenibacillus	0.548233	0.563989	-1.15437	-1.17775	-1.14081	0.0357758	0.197154	0.856588
genus.Catenibacterium	0.594255	0.555222	-0.95168	-1.13131	-0.857467	0.26571	0.493541	0.592215
genus.CHKCI001	0.481879	0.484129	-1.47569	-1.6961	-1.36593	0.182856	0.119594	0.131277
genus.CHKCI002	0.509392	0.529249	-1.26589	-1.13076	-1.32371	-0.14981	0.164559	0.366096
genus.Christensenellaceae.R.7.group	0.557401	0.538007	5.92268	6.67214	5.50328	-0.426026	0.718129	0.555141
genus.Cloacibacillus	0.533225	0.533819	-1.37468	-1.45342	-1.33242	0.129796	0.213225	0.544893
genus.Clostridium.sensu.stricto.1	0.208909	0.177227	2.88724	1.70219	4.11739	1.07194	0.626883	0.0921945
genus.Colidextribacter	0.750863	0.561127	7.027	6.71164	7.22325	-0.0193991	0.389918	0.960478
genus.Collinsella	0.464435	0.494883	-1.09841	-1.35077	-0.966921	0.3942	0.363379	0.282136
genus.Coprobacter	0.708095	0.7461	0.946057	1.28274	0.854623	-0.089835	0.620687	0.885382
genus.Coprococcus	0.283573	0.318098	-0.495507	0.280812	-0.791196	-0.841531	0.591897	0.16003
genus.Defluviitaleaceae.UCG.011	0.621736	0.658206	3.05049	2.54751	3.15257	0.162143	0.404082	0.689584
genus.Desulfitibacter	0.489675	0.487924	-1.51575	-1.70637	-1.41851	0.147031	0.0890983	0.103876
genus.Desulfovibrio	0.695961	0.651394	-0.198454	-0.263972	-0.164016	-0.124178	0.665922	0.852671
genus.Dialister	0.743518	0.697679	0.415965	0.122124	0.57852	0.0851033	0.785339	0.91405
genus.Dielma	0.432832	0.419951	-0.932519	-1.37102	-0.689194	0.304789	0.212453	0.156342
genus.DTU089	0.706173	0.818349	4.08675	4.2367	4.01291	-0.0983264	0.481068	0.838706
genus.Eggerthella	0.509388	0.518794	-1.54028	-1.60114	-1.5114	0.0227769	0.0908966	0.802954
genus.Eikenella	0.519349	0.530723	-1.47807	-1.52463	-1.4549	0.084018	0.12101	0.490043
genus.Eisenbergiella	0.434658	0.428419	0.78381	1.36843	0.576663	-0.512567	0.452251	0.261354
genus.Enorma	0.506143	0.51567	-1.37139	-1.29991	-1.40866	-0.130459	0.155084	0.403408
genus.Enterococcus	0.407516	0.517068	-0.938528	-0.756718	-1.01501	-0.578618	0.370586	0.123449
genus.Enterorhabdus	0.567661	0.566894	-0.866783	-0.722735	-0.93582	-0.0416643	0.304759	0.891694
genus.Erysipelatoclostridium	0.551481	0.658618	3.94837	4.12834	3.80987	-0.187609	0.514002	0.716336
genus.Erysipelotrichaceae.UCG.003	0.610037	0.531003	-0.842186	-1.1652	-0.662657	0.0870967	0.41619	0.834912
genus.Erysipelotrichaceae.UCG.006	0.548454	0.532632	-1.4111	-1.49057	-1.363	0.140957	0.220744	0.525427
genus.Escherichia.Shigella	0.443349	0.752511	6.51962	8.54896	6.27681	0.368561	0.696045	0.598314
genus.Eubacterium	0.530767	0.54489	-1.4589	-1.52151	-1.42413	0.0203176	0.138644	0.883959
genus.Ezakiella	0.531134	0.550196	-1.11701	-1.1529	-1.10182	0.018389	0.153791	0.905203
genus.Faecalibacterium	0.0337484	0.262532	10.7826	10.8018	10.7662	-1.19777	0.660019	0.0743224
genus.Faecalitalea	0.423111	0.432878	-0.574171	-1.03141	-0.298431	0.465647	0.451138	0.305943
genus.Family.XIII.AD3011.group	0.655751	0.811441	3.56007	3.67125	3.53328	0.0939679	0.434438	0.829455
genus.Family.XIII.UCG.001	0.523982	0.64768	2.68752	1.26464	2.95224	0.204304	0.382988	0.5956
genus.Fastidiosipila	0.511445	0.527815	-1.48175	-1.61319	-1.40942	0.0449115	0.103998	0.667326
genus.Fenollaria	0.564515	0.584	-0.841118	-0.790746	-0.864742	0.0503649	0.263091	0.8488
genus.Finegoldia	0.52451	0.51767	-1.5085	-1.53433	-1.49894	-0.0424542	0.126587	0.738455
genus.Flavonifractor	0.677827	0.718163	0.489106	0.4038	0.531739	-0.122128	0.495089	0.805958
genus.Fournierella	0.581319	0.567697	0.61753	-0.0487313	1.06686	0.195108	0.440212	0.659129
genus.Frisingicoccus	0.322721	0.329882	0.126567	0.950396	-0.119819	-0.708482	0.509716	0.169434
genus.Fusobacterium	0.478656	0.476064	-1.31287	-1.53835	-1.18818	0.36933	0.390027	0.34729
genus.GCA.900066575	0.182185	0.0657594	4.01266	4.84229	3.75698	-0.804972	0.406206	0.0518817
genus.GCA.900066755	0.523532	0.569901	-0.26137	-0.0627189	-0.353915	-0.333356	0.340857	0.331818
genus.Gemella	0.509958	0.516484	-1.31318	-1.12062	-1.40459	-0.0836303	0.15706	0.59627
genus.Gordonibacter	0.528146	0.468153	-1.21961	-1.5386	-1.04047	0.123307	0.199032	0.5378
genus.Haemophilus	0.0345554	0.0191215	1.31375	4.50898	0.137021	-1.44298	0.487664	0.00434419
genus.Hafnia.Obesumbacterium	0.538442	0.517144	-1.50971	-1.60195	-1.46505	0.088286	0.250589	0.725779
genus.Harryflintia	0.492269	0.491434	-1.51971	-1.7037	-1.42271	0.141187	0.0917559	0.12888
genus.Holdemanella	0.458735	0.575156	0.139345	0.320901	0.0559512	-0.766084	0.729835	0.297881
genus.Holdemania	0.495108	0.426533	0.369081	1.34108	-0.0295488	-0.301526	0.528312	0.570209
genus.Howardella	0.553624	0.556561	-0.575211	-0.283422	-0.712306	-0.243652	0.364689	0.506505
genus.Hungatella	0.518184	0.514587	-1.29816	-1.14503	-1.37071	-0.26472	0.270943	0.332289
genus.Hydrogenoanaerobacterium	0.624415	0.614574	-0.580505	-0.697147	-0.518362	-0.0479972	0.333034	0.885865
genus.Intestinibacter	0.470672	0.490497	-1.41059	-1.18948	-1.52147	-0.189026	0.140338	0.182828
genus.Intestinimonas	0.090878	0.147605	4.03896	4.57659	3.49872	-0.735687	0.436587	0.0969198
genus.Lachnoclostridium	0.828718	0.517965	8.87271	8.74336	9.02258	0.124292	0.464029	0.789687
genus.Lachnospira	0.29705	0.369968	0.910571	5.06182	0.364742	-0.806735	0.695846	0.250685
genus.Lachnospiraceae.FCS020.group	0.507606	0.489411	2.49125	0.726989	3.26879	0.357795	0.497229	0.474447
genus.Lachnospiraceae.NC2004.group	0.747287	0.773875	4.30502	3.59581	4.72857	-0.147469	0.721354	0.838673
genus.Lachnospiraceae.ND3007.group	0.342793	0.28545	6.14752	5.8375	6.38994	0.695062	0.623589	0.269249
genus.Lachnospiraceae.NK4A136.group	0.435856	0.505136	-1.3394	-1.20696	-1.40269	-0.433835	0.286144	0.134485
genus.Lachnospiraceae.NK4B4.group	0.530952	0.537156	-1.4738	-1.56203	-1.42501	0.0497722	0.117044	0.672109
genus.Lachnospiraceae.UCG.001	0.275603	0.260235	0.725478	-0.31094	1.7576	0.703129	0.557367	0.211773
genus.Lachnospiraceae.UCG.002	0.483845	0.474065	-1.5106	-1.69903	-1.40889	0.155583	0.0964679	0.111787
genus.Lachnospiraceae.UCG.003	0.553775	0.532066	-1.44484	-1.40034	-1.466	-0.174139	0.348536	0.619075
genus.Lachnospiraceae.UCG.004	0.697562	0.716764	0.643167	1.09145	0.480923	-0.0702239	0.636555	0.912507
genus.Lachnospiraceae.UCG.007	0.472156	0.480862	-1.54038	-1.73956	-1.44059	0.235094	0.198333	0.24033
genus.Lachnospiraceae.UCG.008	0.552633	0.540942	-0.636947	-0.916803	-0.475204	0.227123	0.343224	0.510556
genus.Lachnospiraceae.UCG.010	0.076965	0.0616134	5.19273	4.38658	5.79352	1.06874	0.489463	0.0327317
genus.Lactobacillus	0.406963	0.437293	0.0105984	0.582762	-0.226994	-0.576143	0.502168	0.255592
genus.Lactococcus	0.410525	0.50117	-0.817258	-0.556027	-0.932425	-0.565905	0.38186	0.143334
genus.Libanicoccus	0.390609	0.428539	-1.29603	-0.943903	-1.44789	-0.433065	0.232772	0.0674877
genus.Mailhella	0.591663	0.568221	-1.12032	-1.11022	-1.12471	0.124344	0.376659	0.742402
genus.Marvinbryantia	0.55509	0.557118	-1.2636	-1.28241	-1.2527	-0.0865569	0.228369	0.705946
genus.Megasphaera	0.537979	0.501808	-1.04242	-1.33136	-0.878287	0.319594	0.500976	0.525823
genus.Merdibacter	0.661052	0.620766	0.0716398	-0.416335	0.35382	-0.131142	0.402875	0.745869
genus.Methanobacterium	0.491548	0.486276	-1.49495	-1.67495	-1.39439	0.147031	0.0916658	0.113718
genus.Methanobrevibacter	0.451937	0.562731	-0.482031	-0.394317	-0.522687	-0.555234	0.393576	0.16324
genus.Methanomassiliicoccus	0.436304	0.460623	-1.45755	-1.7019	-1.32549	0.335392	0.224735	0.140588
genus.Mitsuokella	0.437807	0.468777	-1.44369	-1.7031	-1.31095	0.330601	0.234792	0.16403
genus.Mogibacterium	0.492705	0.506603	-1.4577	-1.29744	-1.52968	-0.101513	0.114591	0.379057
genus.Monoglobus	0.800384	0.49385	6.38292	6.64919	6.30971	-0.0804072	0.428469	0.851745
genus.Moryella	0.480272	0.39609	1.11302	2.32475	0.747978	-0.422564	0.44501	0.345964
genus.Murdochiella	0.517885	0.526228	-1.48314	-1.38254	-1.53165	-0.0485238	0.106695	0.650824
genus.Muribaculum	0.483276	0.504069	-1.45797	-1.31982	-1.52824	-0.287184	0.234928	0.226096
genus.Negativibacillus	0.538757	0.549476	6.33693	7.36874	5.39319	-0.460976	0.635796	0.471113
genus.Neisseria	0.495158	0.498687	-1.45515	-1.48379	-1.43933	0.0584689	0.0905836	0.520967
genus.NK4A214.group	0.679206	0.540892	6.20015	5.19514	7.00537	0.380214	0.63281	0.550106
genus.Odoribacter	0.569008	0.536566	-0.338209	-0.657771	-0.144364	0.371822	0.600132	0.537777
genus.Olsenella	0.576491	0.538719	-1.15842	-1.28062	-1.09691	0.0433916	0.281897	0.878159
genus.Oribacterium	0.517348	0.521133	-1.52572	-1.50836	-1.53432	-0.0328493	0.111624	0.769507
genus.Oscillibacter	0.636194	0.33587	9.08079	8.83614	9.32035	0.256225	0.422928	0.5468
genus.Oscillospira	0.0981267	0.164228	5.47074	2.79856	5.68451	1.05132	0.539275	0.0556893
genus.Oxalobacter	0.325633	0.292538	-0.485469	0.294073	-0.801692	-0.525438	0.378828	0.170326
genus.Paludicola	0.272996	0.229521	-0.246678	0.858342	-0.662311	-0.572919	0.349709	0.106351
genus.Papillibacter	0.521127	0.529066	-1.11972	-1.29332	-1.02599	0.0623967	0.169042	0.713276
genus.Parabacteroides	0.446495	0.917596	8.1429	8.88961	8.11705	0.584611	0.784946	0.459175
genus.Paraprevotella	0.683591	0.632363	-0.415729	-0.410915	-0.420074	0.0688472	0.619859	0.911915
genus.Parasutterella	0.669578	0.753124	1.7004	2.07988	1.45858	0.502859	0.770777	0.516513
genus.Parvimonas	0.504784	0.476418	-1.25069	-1.57886	-1.08421	0.123824	0.126616	0.331841
genus.Peptoclostridium	0.515393	0.523438	-1.49255	-1.46561	-1.50579	-0.115176	0.149263	0.44322
genus.Peptococcus	0.151702	0.176771	-0.186448	-0.917478	0.2697	0.887342	0.366027	0.0182214
genus.Peptoniphilus	0.428008	0.512171	-1.02811	-0.878389	-1.10248	-0.396064	0.267006	0.142967
genus.Phascolarctobacterium	0.665687	0.614637	-0.605475	-0.714357	-0.556623	0.104112	0.581419	0.858461
genus.Phocea	0.4753	0.4816	-1.53396	-1.71266	-1.43391	0.153722	0.110902	0.170602
genus.Porphyromonas	0.620487	0.519031	-1.12166	-1.39856	-0.974905	-0.123099	0.313539	0.695932
genus.Prevotella	0.202474	0.269819	3.87523	2.74446	4.15818	1.23508	0.919548	0.184044
genus.Prevotellaceae.NK3B31.group	0.651089	0.618223	-0.254624	-0.0673835	-0.343157	-0.215178	0.654698	0.743497
genus.Prevotellaceae.UCG.001	0.591197	0.516583	-1.35108	-1.48401	-1.28801	-0.0366742	0.329195	0.911649
genus.Proteus	0.487525	0.49778	-1.5465	-1.68763	-1.46869	0.137602	0.106114	0.199453
genus.Pseudoflavonifractor	0.551421	0.568678	-0.321917	-0.523222	-0.212724	0.242014	0.296463	0.417383
genus.Pseudomonas	0.622589	0.549233	-0.949481	-1.18485	-0.831464	0.0732845	0.41172	0.859297
genus.Pyramidobacter	0.504991	0.572378	-1.13562	-1.12833	-1.13903	0.425617	0.434601	0.331164
genus.Rikenellaceae.RC9.gut.group	0.517506	0.483768	-1.25344	-1.5202	-1.11824	0.293412	0.403055	0.469328
genus.Romboutsia	0.725436	0.766786	2.99628	2.93232	3.06112	0.0749021	0.530708	0.888213
genus.Roseburia	0.227303	0.234355	0.339073	-0.677764	1.08305	0.732356	0.442437	0.102842
genus.Rothia	0.537068	0.513242	-1.40603	-1.61875	-1.29417	0.118059	0.216143	0.586852
genus.Ruminiclostridium	0.448065	0.478009	-0.142715	0.178913	-0.270866	-0.529946	0.432548	0.225071
genus.Ruminococcus	0.481704	0.697921	8.37888	7.61149	8.68549	0.495749	0.787828	0.531453
genus.S5.A14a	0.514766	0.512424	-1.5218	-1.53102	-1.51797	-0.0206555	0.113658	0.856375
genus.Sanguibacteroides	0.526327	0.529361	-1.37892	-1.51069	-1.32163	0.109243	0.174978	0.53467
genus.Sedimentibacter	0.47667	0.482675	-1.50588	-1.71433	-1.39366	0.149482	0.0937404	0.115799
genus.Selenomonas	0.47202	0.468938	-1.49912	-1.72711	-1.37274	0.217084	0.171687	0.210737
genus.Sellimonas	0.266214	0.275837	-0.708265	0.167178	-1.02223	-0.68913	0.42372	0.10886
genus.Senegalimassilia	0.480708	0.529592	-0.704251	-0.943706	-0.577925	0.395218	0.363468	0.281024
genus.Shuttleworthia	0.543195	0.562472	-0.780445	-0.692401	-0.821988	-0.200943	0.30368	0.510581
genus.Slackia	0.418244	0.405183	-1.24941	-0.852302	-1.44137	-0.267193	0.188145	0.160495
genus.Sneathia	0.496296	0.503952	-1.51331	-1.6851	-1.4192	0.160412	0.107824	0.141813
genus.Solobacterium	0.382737	0.421671	-1.36173	-1.72451	-1.16358	0.437114	0.264996	0.10402
genus.Streptococcus	0.415988	0.568793	7.23177	7.24054	7.22883	-0.496522	0.528818	0.351354
genus.Subdoligranulum	0.168784	0.189057	9.18174	9.92262	9.00524	-0.84252	0.641621	0.193908
genus.Succiniclasticum	0.448446	0.454061	-1.45144	-1.70691	-1.31685	0.290779	0.206547	0.164102
genus.Succinivibrio	0.546683	0.53752	-1.21203	-1.1168	-1.25631	-0.253269	0.421144	0.549742
genus.Sutterella	0.00167713	0.00169477	6.80314	9.13978	2.21909	-2.64596	0.775207	0.00112698
genus.Synergistes	0.449805	0.500502	-1.3121	-1.52076	-1.20157	0.413109	0.346079	0.237077
genus.Syntrophomonas	0.513667	0.528704	-1.38666	-1.51689	-1.31927	0.103723	0.089546	0.251107
genus.Terrisporobacter	0.635934	0.61859	-0.623299	-0.598686	-0.634576	-0.0148084	0.428134	0.972517
genus.TM7a	0.493819	0.489344	-1.51827	-1.72541	-1.39665	0.137602	0.0959708	0.156577
genus.TM7x	0.643023	0.69309	1.24024	1.05762	1.34863	0.169621	0.385241	0.661228
genus.Turicibacter	0.369132	0.396428	-1.11229	-1.52919	-0.883713	0.428884	0.25327	0.095321
genus.Tuzzerella	0.55228	0.53967	-1.28248	-1.4413	-1.19272	0.118116	0.205202	0.56693
genus.Tyzzerella	0.662141	0.634784	-0.249509	-0.586278	-0.0846319	0.169637	0.53369	0.751645
genus.UBA1819	0.0651876	0.157955	5.05801	5.51887	4.85354	-0.927132	0.46364	0.0498513
genus.UCG.002	0.315179	0.21375	7.86827	9.08305	7.03165	-0.918252	0.762318	0.232882
genus.UCG.003	0.184812	0.18854	0.378175	-0.799073	1.35651	0.96722	0.59571	0.109446
genus.UCG.004	0.383429	0.411351	-1.34572	-1.68287	-1.16727	0.383455	0.211133	0.0741024
genus.UCG.005	0.760836	0.822154	5.57867	4.26115	5.85032	0.0839859	0.672387	0.900995
genus.UCG.007	0.49083	0.497724	-1.15697	-0.883284	-1.27795	-0.148173	0.169792	0.386153
genus.UCG.008	0.489091	0.5122	-1.37965	-1.25135	-1.44764	-0.162945	0.178439	0.364633
genus.UCG.009	0.167299	0.118072	0.417088	-0.540375	1.07972	0.701508	0.307754	0.0260382
genus.V9D2013.group	0.533135	0.52683	-1.4373	-1.52073	-1.4012	-0.0860335	0.171581	0.617826
genus.Veillonella	0.677945	0.639906	3.94798	4.57271	3.94409	-0.450234	0.719462	0.533711
genus.Victivallis	0.725344	0.749762	1.13633	1.03538	1.18498	0.0221848	0.58603	0.969922
genus.Weissella	0.524101	0.540846	-1.33776	-1.34749	-1.33186	-0.219919	0.222453	0.326637
order.Bacteroidales	0.70877	0.756017	2.49519	2.35951	2.61811	-0.165801	0.721687	0.819038
order.Burkholderiales	0.470569	0.457694	-1.20251	-1.5325	-1.03533	0.267064	0.276523	0.33784
order.Chloroplast	0.600986	0.64493	-0.160215	-0.215621	-0.131212	-0.211807	0.330806	0.524315
order.Clostridia.UCG.014	0.373463	0.251896	5.61684	4.7091	7.80132	0.883204	0.790472	0.268104
order.Clostridia.vadinBB60.group	0.701247	0.896181	6.0534	5.88438	6.10756	-0.0795418	0.660959	0.904594
order.Coriobacteriales	0.604711	0.618774	-0.22389	-0.0602585	-0.301031	-0.194069	0.39542	0.625279
order.Desulfovibrionales	0.629509	0.587934	-0.983356	-1.0667	-0.932034	0.159798	0.44102	0.718313
order.DTU014	0.672008	0.706536	0.842699	0.768315	0.876064	0.0491616	0.407495	0.904357
order.Enterobacterales	0.36218	0.419783	-0.880331	-0.437082	-1.08468	-0.639778	0.44418	0.154718
order.Gastranaerophilales	0.0818696	0.0954122	0.87875	5.20057	0.289655	-1.63069	0.72468	0.0279351
order.Lactobacillales	0.427513	0.346371	2.41402	2.82984	2.25708	-0.455762	0.343493	0.18935
order.Oscillospirales	0.339996	0.884994	8.60634	8.54783	8.65382	-0.243136	0.320256	0.450569
order.Peptostreptococcales.Tissierellales	0.492863	0.492429	-1.4886	-1.67137	-1.39547	0.149482	0.107018	0.167379
order.RF39	0.648051	0.65179	-0.185222	-0.173321	-0.191135	-0.135506	0.45914	0.768865
order.Veillonellales.Selenomonadales	0.455751	0.473682	-1.4795	-1.72264	-1.36007	0.258625	0.186252	0.169851
phylum.Bacteroidota	0.486953	0.506945	-1.56111	-1.56625	-1.55698	0.0644265	0.0772383	0.407361
phylum.Desulfobacterota	0.443151	0.466154	-1.43605	-1.64841	-1.32387	0.336341	0.233899	0.155391
phylum.Firmicutes	0.575523	0.89613	5.14394	4.93402	5.32534	-0.166995	0.408352	0.683965
species.acetispora	0.601144	0.624759	-0.563194	-0.624163	-0.533067	0.104396	0.305188	0.733436
species.aerofaciens	0.683945	0.677971	5.23857	4.19104	5.78593	0.253337	0.627351	0.687713
species.aeruginosa	0.480333	0.477274	-1.50482	-1.72956	-1.38597	0.128173	0.0789541	0.109502
species.alocis	0.510253	0.508361	-1.52072	-1.69448	-1.4216	0.141187	0.0846736	0.100394
species.anaerobia	0.494461	0.518422	-1.46777	-1.33554	-1.52627	-0.184409	0.154051	0.235768
species.anaerobius	0.514245	0.518933	-1.55206	-1.59501	-1.53159	-0.0170171	0.112658	0.880418
species.anginosus	0.520072	0.53807	-1.39067	-1.3664	-1.40161	-0.0966371	0.1791	0.591395
species.animalis	0.576068	0.529395	-1.41864	-1.52127	-1.36294	-0.146513	0.261003	0.576552
species.aphrophilus	0.491516	0.483109	-1.53719	-1.71514	-1.44149	0.155583	0.11314	0.173958
species.asaccharolytica	0.509009	0.506885	-1.37387	-1.54359	-1.29276	0.1062	0.150494	0.482993
species.asini	0.498773	0.516344	-1.54782	-1.71372	-1.46391	0.157307	0.130168	0.231376
species.atypica	0.658321	0.675456	0.173584	0.620856	0.00747954	-0.100916	0.520745	0.846962
species.bacterium	0.626309	0.590522	-0.924249	-0.97684	-0.894665	0.277343	0.19688	0.163843
species.bacterium.1	0.468332	0.478931	-1.25685	-1.53305	-1.12237	0.041995	0.538047	0.938035
species.bacterium.2	0.712396	0.752904	1.01452	1.01386	1.01454	-0.00579539	0.408449	0.988724
species.bifidum	0.222812	0.232204	-0.572793	0.299399	-0.906836	-0.874055	0.411259	0.037488
species.biformis	0.587636	0.560669	-1.2678	-1.27716	-1.26294	0.117407	0.360792	0.745945
species.bouchesdurhonensis	0.48287	0.483291	-1.53602	-1.72296	-1.43276	0.171703	0.12077	0.160036
species.bouchesdurhonensis.1	0.512734	0.516642	-1.52547	-1.49681	-1.53779	-0.107582	0.152228	0.482347
species.breve	0.469645	0.481907	-1.50732	-1.71196	-1.40217	0.25514	0.192134	0.188994
species.bromii	0.589423	0.547929	2.96861	3.26345	2.46309	-0.494802	0.772869	0.524355
species.buccae	0.487751	0.498399	-1.52503	-1.69326	-1.43506	0.23426	0.213671	0.277096
species.butyriciproducens	0.679682	0.720785	0.692633	0.53917	0.766276	0.165411	0.493023	0.73836
species.caccae	0.763295	0.796045	4.95568	3.72707	7.62195	-0.0739609	0.12004	0.540026
species.caccae.1	0.510278	0.521035	-1.49779	-1.43129	-1.52812	0.135624	0.847048	0.873304
species.caecimuris	0.435433	0.468804	-1.48051	-1.70982	-1.35346	0.301308	0.211154	0.158529
species.callidus	0.509874	0.509354	-1.38905	-1.52191	-1.32499	0.190026	0.22424	0.399968
species.capillosus	0.587343	0.595069	-0.832317	-0.813719	-0.839749	8.93e-05	0.274413	0.999741
species.cateniformis	0.594138	0.548887	-0.609131	-0.935177	-0.420908	0.136299	0.37061	0.714279
species.catus	0.596357	0.530911	3.70961	4.77024	2.53822	-0.300471	0.517406	0.563498
species.champanellensis	0.665085	0.59045	-0.67127	-0.966785	-0.506273	-0.00454483	0.504838	0.992846
species.clarus	0.365701	0.419538	-0.723692	-1.14753	-0.464592	0.650427	0.560834	0.250527
species.clevelandensis	0.513347	0.507372	-1.53252	-1.53845	-1.52803	-0.0402365	0.117449	0.733051
species.concisus	0.528147	0.532466	-1.39216	-1.55826	-1.3129	0.147954	0.163047	0.367637
species.copri	0.602977	0.776946	3.11982	3.35962	2.76403	0.588377	0.815049	0.473032
species.coprocola	0.670362	0.61836	-0.655654	-0.537651	-0.709082	0.28475	0.61568	0.645319
species.corrodens	0.491369	0.493686	-1.52755	-1.67109	-1.45909	0.121482	0.082036	0.143633
species.crispatus	0.503894	0.501271	-1.5412	-1.71328	-1.44996	0.121482	0.0833967	0.150171
species.cristatus	0.50927	0.565779	0.825552	1.51094	0.437811	-0.133913	0.264807	0.614831
species.crossotus	0.47497	0.490441	-1.53203	-1.72035	-1.42848	0.302165	0.287678	0.297565
species.curtum	0.48535	0.478816	-1.51423	-1.72488	-1.39915	0.128173	0.0789541	0.109502
species.curvus	0.528998	0.535041	-1.39313	-1.37538	-1.40099	-0.0567919	0.130633	0.665234
species.cylindroides	0.518294	0.515929	-1.36131	-1.27628	-1.40435	-0.248544	0.297421	0.406503
species.defectiva	0.469276	0.467008	-1.47875	-1.74443	-1.33986	0.153722	0.0956834	0.113151
species.delbrueckii	0.553309	0.50398	-1.42011	-1.54957	-1.35258	-0.0341138	0.229848	0.882486
species.dentium	0.0953263	0.107332	-0.531365	0.653696	-0.951496	-1.20204	0.411754	0.00486042
species.dentocariosa	0.529655	0.54077	-1.42457	-1.48565	-1.39148	0.0404864	0.117834	0.732299
species.desulfuricans	0.557387	0.513977	-1.39869	-1.5458	-1.32324	-0.0418581	0.23997	0.862087
species.dispar	0.558359	0.591517	1.1322	3.15591	0.787943	-0.358429	0.505248	0.480686
species.distasonis	0.2975	0.624491	9.84273	9.85356	9.83815	0.684064	0.666009	0.308297
species.eggerthii	0.683723	0.672847	1.20452	2.03245	0.949617	-0.279458	0.810036	0.731247
species.equolifaciens	0.564819	0.520628	-1.38717	-1.55706	-1.29968	-0.0338608	0.21941	0.877846
species.eutactus	0.633395	0.6018	-0.755422	-0.690742	-0.789414	-0.145432	0.528784	0.784192
species.evryensis	0.487537	0.475281	-1.51172	-1.72159	-1.40314	0.128173	0.078717	0.108459
species.excrementihominis	0.586791	0.674594	1.63165	1.17845	1.79603	0.444669	0.684992	0.518595
species.faecihominis	0.506172	0.512405	-1.5129	-1.4992	-1.51999	-0.00872981	0.099299	0.930224
species.faecis	0.568382	0.529285	-1.43193	-1.52921	-1.37633	0.133639	0.342884	0.698035
species.faecium	0.0695404	0.121763	2.07953	0.956455	2.77019	1.62871	0.756639	0.0351906
species.fastidiosa	0.533169	0.521895	-0.725471	-1.03528	-0.555916	0.277401	0.296656	0.353311
species.fastidiosus	0.602933	0.580277	-1.15241	-1.13748	-1.16033	0.207654	0.391186	0.597402
species.fermentum	0.491276	0.490983	-1.53037	-1.72208	-1.43369	0.175031	0.128249	0.17718
species.filiformis	0.155231	0.146233	0.469544	-0.783259	1.56324	0.862927	0.464122	0.0676608
species.finegoldii	0.664456	0.58769	4.81964	6.21247	4.77892	0.433186	0.695802	0.535813
species.finegoldii.1	0.539592	0.505919	-0.460448	-0.876606	-0.200636	-0.41673	0.772537	0.591491
species.flava	0.515176	0.520061	-1.39648	-1.52993	-1.31293	0.107257	0.133906	0.42615
species.formigenes	0.368833	0.343443	-1.05842	-1.57116	-0.766391	0.448118	0.313699	0.158088
species.fragilis	0.525176	0.571335	5.27112	4.39679	5.30207	0.508587	0.873903	0.562663
species.freudenreichii	0.507292	0.517552	-1.42888	-1.51174	-1.382	0.0919827	0.123308	0.458468
species.funiformis	0.394874	0.407684	-1.34516	-1.66896	-1.15756	0.375601	0.254882	0.145562
species.goldsteinii	0.619171	0.62801	-0.416003	-0.45841	-0.397836	-0.225462	0.496842	0.651539
species.gordonii	0.517779	0.518594	-1.42034	-1.50453	-1.37188	-0.243646	0.157888	0.1278
species.gordonii.1	0.408595	0.398169	-1.26074	-0.845786	-1.44004	0.157861	0.240158	0.513368
species.gyiorum	0.471854	0.471373	-1.50537	-1.73966	-1.39265	0.151698	0.10094	0.137872
species.hadrus	0.348081	0.3091	4.31181	5.25195	3.10752	-0.546058	0.553219	0.327391
species.hathewayi	0.359036	0.423021	2.80765	3.759	1.57859	-0.691572	0.566988	0.227114
species.hippei	0.557954	0.530796	-1.45729	-1.51251	-1.43397	0.0754136	0.262213	0.774594
species.histaminiformans	0.545585	0.530656	-1.4084	-1.53518	-1.34123	-0.00972911	0.222427	0.965249
species.hominis	0.434511	0.430723	-1.38126	-1.67378	-1.2149	0.289483	0.149561	0.0574131
species.hongkongensis	0.52013	0.523908	-1.39926	-1.30508	-1.43801	-0.155235	0.179978	0.391671
species.ihumii	0.625985	0.570082	-1.02005	-1.14184	-0.960153	0.0953251	0.455201	0.834801
species.indistinctus	0.67211	0.613538	0.755392	0.113948	1.11383	0.159383	0.539815	0.76877
species.iners	0.499114	0.498959	-1.54566	-1.6783	-1.47538	0.157307	0.130168	0.231376
species.inops	0.474582	0.403408	1.42221	0.0591198	2.11795	0.506121	0.71239	0.480044
species.intestinalis	0.565597	0.535766	-0.87375	-1.13799	-0.720554	0.222667	0.442608	0.616663
species.intestinalis.1	0.56723	0.558839	-1.30123	-1.30484	-1.29993	0.0296423	0.273672	0.914092
species.intestini	0.740171	0.702734	0.151224	0.0410575	0.207657	0.228109	0.15937	0.15728
species.intestini.1	0.472629	0.479679	-1.50367	-1.73075	-1.38197	-0.0894438	0.752702	0.905788
species.intestinihominis	0.454779	0.482953	-0.752645	-0.394462	-0.91618	-0.601202	0.599712	0.319944
species.invisus	0.424573	0.570272	5.36308	8.48938	4.8056	-0.628448	0.860612	0.467954
species.isoflavoniconvertens	0.578437	0.540238	-0.553655	-0.950664	-0.326722	0.215401	0.4072	0.598678
species.jalaludinii	0.44688	0.458533	-1.46752	-1.69462	-1.34337	0.257846	0.16719	0.128026
species.johnsonii	0.605037	0.517364	-1.14638	-1.38276	-1.02569	0.145428	0.478585	0.762228
species.justesenii	0.428487	0.428939	-1.40204	-1.67298	-1.25308	0.305484	0.169181	0.0757499
species.kalixensis	0.506116	0.525052	-1.54101	-1.55103	-1.53683	0.0329198	0.0846228	0.698575
species.kluyveri	0.480153	0.47789	-1.52512	-1.70789	-1.43044	0.141187	0.0870669	0.109886
species.laneus	0.53666	0.504457	-1.37761	-1.53324	-1.29088	0.189752	0.319028	0.55412
species.lenta	0.557168	0.542731	0.265876	0.366587	0.222372	-0.386372	0.403352	0.341774
species.lingnae	0.485456	0.48718	-1.53756	-1.71439	-1.44004	0.144292	0.0951477	0.134393
species.longoviformis	0.487653	0.486232	-1.53519	-1.69694	-1.44742	0.144292	0.108308	0.18758
species.longum	0.735036	0.768653	4.97034	5.44227	4.68164	0.134567	0.634532	0.832735
species.massiliensis	0.533679	0.566654	-1.01767	-1.11085	-0.972518	0.471281	0.316055	0.140917
species.massiliensis.1	0.473745	0.509035	-1.1651	-0.960424	-1.25644	0.261487	0.184109	0.160454
species.massiliensis.10	0.488927	0.498101	-1.54762	-1.71288	-1.45287	0.165601	0.120168	0.173052
species.massiliensis.11	0.588594	0.605504	-0.856858	-0.96321	-0.807184	-0.327422	0.267512	0.225527
species.massiliensis.12	0.518316	0.52709	-1.51337	-1.51015	-1.51504	0.227726	0.246587	0.359264
species.massiliensis.13	0.570441	0.552988	-0.86137	-0.674967	-0.952507	0.312801	0.382181	0.416178
species.massiliensis.2	0.542314	0.548887	-0.997247	-1.20432	-0.888235	0.135849	0.173178	0.435717
species.massiliensis.3	0.369707	0.438092	-1.40382	-1.67724	-1.24359	-0.285667	0.483862	0.557042
species.massiliensis.4	0.531117	0.525491	-1.51177	-1.60513	-1.45777	-0.219024	0.37429	0.560523
species.massiliensis.5	0.705724	0.707409	2.47802	2.70586	2.37039	0.401629	0.909034	0.660132
species.massiliensis.6	0.464242	0.506466	2.19742	3.09053	1.33132	-0.233282	0.542156	0.668456
species.massiliensis.7	0.608794	0.586291	-0.776437	-0.672279	-0.83187	-0.0300936	0.11558	0.795427
species.massiliensis.8	0.512425	0.52467	-1.43114	-1.51073	-1.38078	-0.037959	0.248454	0.87906
species.massiliensis.9	0.445923	0.459682	-1.48724	-1.70503	-1.36797	-0.00512566	0.147799	0.972445
species.merdae	0.729641	0.666554	10.0851	9.67434	10.405	0.301738	0.80558	0.709246
species.microfusus	0.413843	0.463224	-1.44588	-1.71163	-1.30781	0.410538	0.296195	0.170622
species.micronuciformis	0.492321	0.512058	-1.3657	-1.51033	-1.28494	0.14623	0.147621	0.325679
species.minuta	0.508071	0.521903	-1.47285	-1.53109	-1.4432	0.041313	0.109445	0.707087
species.mirabilis	0.503833	0.520872	-1.52029	-1.51573	-1.52223	0.0329198	0.0834	0.694382
species.mitsuokai	0.54236	0.560494	-0.93369	-0.8876	-0.955057	-0.405236	0.409657	0.326345
species.moorei	0.511984	0.522132	-1.49425	-1.51348	-1.48701	0.0738751	0.1231	0.550577
species.morbillorum	0.491431	0.493104	-1.51847	-1.68269	-1.43549	0.133362	0.0915501	0.150163
species.morganii	0.56331	0.546222	-1.41862	-1.46282	-1.39683	0.0423902	0.242885	0.86201
species.mortiferum	0.519841	0.533756	-1.51889	-1.48078	-1.53563	0.0329198	0.0834	0.694382
species.mucilaginosa	0.585537	0.625368	-0.189066	0.1215	-0.344531	0.0166097	0.278826	0.952687
species.muciniphila	0.630438	0.758011	6.70561	8.54822	5.86327	-0.380817	0.8386	0.65131
species.mucosa	0.490726	0.476641	-1.52715	-1.68933	-1.43997	0.128173	0.0915616	0.166463
species.ndongoniae	0.497181	0.508408	-1.52324	-1.49812	-1.53464	-0.0402365	0.115544	0.728825
species.nexilis	0.51385	0.504	-1.43039	-1.60914	-1.33514	0.210125	0.278055	0.452647
species.nordii	0.475688	0.519583	-0.971515	-1.2129	-0.849159	0.447896	0.41952	0.289757
species.nucleatum	0.570268	0.540857	-1.24888	-1.43595	-1.14544	0.159896	0.338459	0.638256
species.obesi	0.60481	0.562472	4.51166	3.24029	4.94299	0.356769	0.633948	0.575586
species.omnicolens	0.525412	0.518334	-1.52668	-1.50972	-1.53455	-0.0601572	0.124049	0.629395
species.oris	0.508422	0.511091	-1.42247	-1.47139	-1.3957	0.0173648	0.132397	0.896069
species.oryzarvi	0.470244	0.480785	-1.52175	-1.70635	-1.43067	0.208589	0.181965	0.256001
species.ovatus	0.509208	0.481503	1.28368	3.06586	0.949936	-0.522056	0.678871	0.444763
species.pacaense	0.593151	0.584103	-1.19325	-1.23021	-1.17157	0.00467782	0.270136	0.986239
species.pamelaeae	0.562472	0.553214	-1.24356	-1.35983	-1.18919	0.00700273	0.179048	0.968926
species.parainfluenzae	0.691218	0.718752	0.268584	0.174253	0.315621	-0.036961	0.483866	0.939353
species.paraputrificum	0.58495	0.573076	-1.17809	-1.17492	-1.18109	0.0241214	0.280635	0.931777
species.parasanguinis	0.504803	0.51838	-1.27864	-1.16865	-1.32859	-0.264958	0.241893	0.277532
species.paravirosa	0.484428	0.490219	-1.51435	-1.67452	-1.43731	0.121482	0.0812508	0.139867
species.parvula	0.693039	0.685883	0.0285692	0.0742727	0.00480396	-0.0523319	0.53397	0.922239
species.parvulum	0.497793	0.500838	-1.05829	-1.34751	-0.903555	0.213407	0.186059	0.255726
species.parvum	0.526455	0.534696	-1.4985	-1.57394	-1.45986	0.0645346	0.152161	0.672923
species.pectinilyticus	0.584306	0.579839	-1.01512	-1.11061	-0.968712	-0.0530877	0.273695	0.846826
species.pectinoschiza	0.376901	0.356006	9.61907	9.10757	9.83109	0.682846	0.708031	0.338518
species.piscolens	0.407167	0.431406	-1.41429	-1.68994	-1.25854	0.358672	0.250287	0.156789
species.plautii	0.424948	0.621269	5.41091	5.33763	5.4546	0.445159	0.555557	0.425979
species.plebeius	0.573162	0.510994	-1.39269	-1.50423	-1.3351	0.0592873	0.334837	0.860027
species.pleomorphus	0.494356	0.485249	-1.53352	-1.74963	-1.42351	0.137602	0.0822471	0.0992801
species.pneumosintes	0.501389	0.513794	-1.50967	-1.52774	-1.50012	0.0227769	0.0937367	0.808804
species.porcorum	0.444866	0.457513	-1.4378	-1.71228	-1.29338	0.254841	0.158318	0.112469
species.prausnitzii	0.21063	0.656256	11.3777	11.4112	11.2857	-0.643105	0.646187	0.323431
species.provencensis	0.521119	0.486526	-1.33064	-1.11448	-1.43618	-0.138567	0.271074	0.611014
species.pseudolongum	0.49714	0.51447	-1.52299	-1.52554	-1.52095	0.0227769	0.0938473	0.809025
species.pullorum	0.532589	0.535072	-1.50913	-1.49135	-1.51986	-0.261084	0.244821	0.2903
species.putredinis	0.813467	0.586505	9.57872	7.45247	9.68138	0.36707	0.824013	0.65751
species.ramosum	0.178348	0.164415	0.236427	2.73472	-0.321351	-0.82726	0.452121	0.0720225
species.rodentium	0.525368	0.537279	-1.51268	-1.53197	-1.50401	-0.234819	0.24986	0.350907
species.rogosae	0.450838	0.509449	-1.09289	-0.917633	-1.16623	-0.456795	0.303643	0.137481
species.rubiinfantis	0.574046	0.60282	0.650395	0.225001	0.874943	0.237332	0.3283	0.47241
species.rubneri	0.487993	0.497585	-1.54275	-1.68583	-1.46906	0.151698	0.115488	0.193765
species.salivarius	0.503628	0.516935	-1.38934	-1.57253	-1.2979	0.295017	0.322294	0.363489
species.salyersiae	0.433824	0.490398	-1.27155	-1.48287	-1.15939	0.444135	0.371553	0.236432
species.sanguinis	0.572958	0.5836	-1.02876	-0.97292	-1.05161	-0.0863939	0.211631	0.68449
species.sanguinis.1	0.631598	0.654043	0.94761	1.6102	0.644607	-0.105393	0.490596	0.830597
species.seckii	0.460502	0.476634	-1.49904	-1.72612	-1.38224	0.286828	0.203704	0.164028
species.secunda	0.563044	0.550649	-1.30453	-1.27533	-1.32419	-0.21519	0.3509	0.541918
species.secundus	0.591079	0.564876	-1.0595	-1.14228	-1.01884	-0.0552093	0.352047	0.875885
species.sedimentorum	0.576775	0.58532	-0.896306	-0.886679	-0.900858	-0.0677094	0.30734	0.826343
species.senegalensis	0.579749	0.572412	-1.14977	-1.20582	-1.12107	-0.164162	0.323016	0.613076
species.shahii	0.677765	0.676912	0.59994	0.667716	0.566151	-0.259599	0.698902	0.711557
species.sinensis	0.479743	0.505725	-1.53569	-1.71638	-1.45128	0.215233	0.190487	0.262797
species.sinus	0.446515	0.446626	-1.43715	-1.7254	-1.2699	0.25504	0.156656	0.10851
species.sobrinus	0.494555	0.49206	-1.52416	-1.68267	-1.43618	0.144292	0.0997147	0.152841
species.somerae	0.542616	0.542659	-1.24037	-1.3883	-1.15936	0.0986985	0.173329	0.571089
species.splanchnicus	0.330325	0.394974	8.36398	8.69235	8.35613	-0.461673	0.505726	0.36478
species.stantonii	0.436891	0.451202	-1.40228	-1.6826	-1.24454	0.345625	0.254409	0.179138
species.stercoricanis	0.567778	0.495464	-1.30954	-1.55515	-1.17701	0.108748	0.273378	0.692126
species.stercoris	0.485623	0.505973	-0.428804	0.119171	-0.668897	-0.589472	0.787798	0.457092
species.stomatis	0.503054	0.512911	-1.42683	-1.47192	-1.40661	0.0602057	0.0883242	0.497962
species.succinatutens	0.558654	0.538431	-1.47221	-1.54497	-1.43802	-0.145006	0.269126	0.591921
species.tanakaei	0.478501	0.480385	-1.50243	-1.72973	-1.384	0.147031	0.0890983	0.103876
species.tayi	0.72276	0.691034	0.386131	-0.186842	0.724478	-0.230286	0.549766	0.676728
species.thetaiotaomicron	0.705524	0.697092	8.0352	8.11302	8.03475	-0.294977	0.702346	0.675923
species.timonensis	0.598067	0.579198	-1.11781	-1.164	-1.08843	0.121207	0.205736	0.557875
species.timonensis.1	0.547159	0.524237	-1.42355	-1.55443	-1.35834	-0.193007	0.368568	0.602347
species.tobetsuensis	0.538646	0.550674	-0.435123	0.0591995	-0.665401	-0.0863094	0.288293	0.765635
species.trevisanii	0.495533	0.515242	-1.51952	-1.50723	-1.52749	0.00748269	0.0905868	0.93443
species.uenonis	0.497223	0.514691	-1.46993	-1.42131	-1.49456	-0.148187	0.153884	0.339241
species.uniformis	0.613258	0.664213	11.7578	11.9004	11.6595	-0.401625	0.523383	0.445732
species.ureolyticus	0.521963	0.517015	-1.3659	-1.5323	-1.27438	0.0821552	0.130547	0.531419
species.urinimassiliense	0.545059	0.518909	-1.49849	-1.55445	-1.46507	-0.128397	0.235327	0.587261
species.urolithinfaciens	0.517352	0.524051	-1.45413	-1.56652	-1.39595	0.0671327	0.123249	0.587888
species.vadensis	0.471691	0.513049	-0.601546	-0.322501	-0.730156	-0.401072	0.363205	0.273681
species.vaginalis	0.532216	0.539932	-1.55137	-1.5526	-1.55091	-0.00394069	0.11015	0.971574
species.varium	0.427266	0.477189	-1.47719	-1.68209	-1.36705	0.38141	0.298178	0.205541
species.virosa	0.327303	0.369523	-0.745105	-1.22111	-0.473015	0.678602	0.452059	0.138316
species.vulgatus	0.226982	0.341592	12.5383	11.8817	12.7673	1.08871	0.8726	0.216774
species.wadsworthensis	0.418688	0.420722	3.74754	5.79605	3.60228	-0.77369	0.807443	0.341626
species.wadsworthia	0.507175	0.713071	8.00039	8.25537	7.68432	-0.41116	0.622997	0.511678
species.wiggsiae	0.515826	0.528213	-1.47115	-1.53496	-1.44015	0.0243667	0.125701	0.84692
