# Supplementary material for: Assessing the Performance of a Novel Stool-Based Microbiome Test That Predicts Response to First Line Immune Checkpoint Inhibitors in Multiple Cancer Types
Source: Cancers (Basel). 2023 Jun 21;15(13):3268. doi: 10.3390/cancers15133268 (PMC10339964; doi:10.3390/cancers15133268)
Supplement: Supplementary file 1 [file cancers-15-03268-s001.zip › Kopie von Table_S6xlsx.xlsx]

## Sheet: Sheet4
Table S6. Differentially abundant (DA) microbial species identified by ALDEx2 and MaAsLin2 between patients experiencing (Yes) or not (No) immune-related adverse events (irAEs). Reference level used for MaAsLin2 was the Yes group. Negative coefficients indicate the microbial species that decreased in patients that experienced irAEs, while positive coefficients indicate microbial species that incr…
	ALDEx2					MaAsLin2
species	we.ep	wi.ep	rab.all	rab.win.No	rab.win.Yes	coef	stderr	pval
class.Actinobacteria	0.456528	0.450715	-1.52882	-1.23703	-1.66379	-0.220607	0.0747364	0.00443347
class.Bacilli	0.45098	0.452941	-1.43023	-1.08336	-1.57739	-0.251318	0.168012	0.13969
class.Bacteroidia	0.597099	0.563755	-1.13891	-1.04889	-1.18731	-0.0326237	0.374553	0.930868
class.Clostridia	0.00721797	0.00851841	9.91611	8.80119	10.0348	1.9524	0.506851	0.000276861
class.Coriobacteriia	0.360671	0.364947	-1.51278	-1.04456	-1.72977	-0.436401	0.142866	0.00330087
class.Gammaproteobacteria	0.3862	0.387235	-1.51898	-1.09093	-1.70966	-0.413497	0.130144	0.0023039
class.Negativicutes	0.468139	0.502015	-0.837366	-1.03439	-0.743048	0.425267	0.544147	0.437418
domain.Bacteria	0.0327354	0.0324033	7.46927	5.68148	7.71075	1.18347	0.44787	0.0103705
family..Clostridium..methylpentosum.group	0.577552	0.657458	1.00086	1.50229	0.655495	-0.151524	0.375081	0.687598
family..Eubacterium..coprostanoligenes.group	0.184779	0.0704614	7.27526	5.93374	8.68556	1.10807	0.675844	0.106085
family.Acidaminococcaceae	0.4619	0.468509	-1.17565	-0.837149	-1.32961	-0.325873	0.201282	0.110446
family.Anaerovoracaceae	0.488448	0.516535	-1.12735	-1.2435	-1.05573	0.186412	0.227182	0.415001
family.Bifidobacteriaceae	0.333965	0.333045	-1.43615	-0.859027	-1.68098	-0.434919	0.151343	0.00552373
family.Butyricicoccaceae	0.538334	0.533376	-1.41625	-1.26366	-1.49403	-0.0090324	0.232818	0.969176
family.Christensenellaceae	0.480454	0.476743	-1.52959	-1.24873	-1.65856	-0.195638	0.0932985	0.0400218
family.Clostridiaceae	0.507885	0.52181	-0.746981	-0.46986	-0.870489	-0.36081	0.362551	0.323448
family.Desulfovibrionaceae	0.392446	0.378626	-1.55576	-1.0787	-1.77636	-0.278582	0.0714883	0.000238633
family.Eggerthellaceae	0.640719	0.690167	1.08673	0.842687	1.23669	0.177759	0.420398	0.673855
family.Enterobacteriaceae	0.320047	0.283949	3.05146	4.62227	2.54768	-1.10348	0.777325	0.160656
family.Erysipelatoclostridiaceae	0.445524	0.439973	-1.53666	-1.23926	-1.68159	-0.220607	0.0845016	0.0112787
family.Erysipelotrichaceae	0.668397	0.685916	0.643914	0.509916	0.719098	0.035913	0.474748	0.93994
family.Lachnospiraceae	0.112137	0.0973978	13.4196	13.5745	13.2701	-0.230182	0.188258	0.225998
family.Lactobacillaceae	0.475881	0.48106	-1.51409	-1.25758	-1.64537	-0.1891	0.105961	0.0791375
family.Methanomethylophilaceae	0.567257	0.540478	-1.2802	-1.10504	-1.3705	0.0176895	0.338729	0.958516
family.Mitochondria	0.471202	0.482583	-1.45823	-1.20398	-1.58441	-0.154917	0.116194	0.187248
family.Morganellaceae	0.455001	0.457149	-1.42811	-1.08091	-1.59999	-0.241415	0.101368	0.0202721
family.Neisseriaceae	0.483334	0.478773	-1.54003	-1.28609	-1.64835	-0.220607	0.07616	0.00518077
family.Oscillospiraceae	0.0256629	0.00685256	10.1362	9.06536	10.6612	1.27087	0.40443	0.0025541
family.Oxalobacteraceae	0.400321	0.374826	-1.55181	-1.06221	-1.77988	-0.322215	0.0845301	0.000316021
family.Pasteurellaceae	0.463728	0.46842	-1.53657	-1.24642	-1.67968	-0.198315	0.104077	0.0612853
family.Peptococcaceae	0.457667	0.463055	-1.51649	-1.20258	-1.65382	-0.198315	0.0863453	0.0249676
family.Peptostreptococcaceae	0.664746	0.694324	1.84173	1.20047	2.23201	0.182751	0.481148	0.705355
family.Prevotellaceae	0.653381	0.618599	-0.289343	-0.447836	-0.202187	0.0469007	0.506093	0.926458
family.Rikenellaceae	0.423545	0.424344	-0.529667	-0.891356	-0.34248	0.245049	0.246149	0.323288
family.Ruminococcaceae	0.19357	0.468027	11.5161	11.1946	11.5402	0.674661	0.359665	0.065317
family.Saccharimonadaceae	0.161039	0.111814	-0.466504	0.857226	-0.946134	-0.691111	0.264471	0.0112046
family.Selenomonadaceae	0.385561	0.392649	-1.5673	-1.13315	-1.7557	-0.400723	0.138811	0.00532514
family.Sutterellaceae	0.470829	0.480868	-1.4841	-1.26327	-1.5857	-0.145423	0.125159	0.249658
family.Syntrophomonadaceae	0.405794	0.383577	-1.52484	-1.04833	-1.72849	-0.29789	0.0762958	0.000232745
family.Tannerellaceae	0.492823	0.489885	-1.47257	-1.25004	-1.58303	-0.0910008	0.177403	0.609774
family.UCG.010	0.25927	0.198974	3.0069	0.927653	4.44172	0.800684	0.603198	0.189167
family.UCG.011	0.028138	0.0213632	4.11958	0.553453	4.86269	1.33515	0.490603	0.00839357
family.vadinBE97	0.295435	0.424719	-0.98099	-1.28585	-0.817852	0.5651	0.375125	0.136955
family.Xanthobacteraceae	0.39274	0.388578	-1.53778	-1.11823	-1.74313	-0.330897	0.100317	0.00160133
genus..Bacteroides..pectinophilus.group	0.505184	0.490482	-1.52962	-1.26024	-1.64845	-0.157125	0.1455	0.284304
genus..Clostridium..innocuum.group	0.62014	0.667261	0.138051	0.14611	0.133815	-0.241944	0.450742	0.593319
genus..Eubacterium..brachy.group	0.447423	0.486837	-0.883934	-1.03066	-0.80643	0.228725	0.238036	0.340285
genus..Eubacterium..eligens.group	0.309139	0.713579	9.12152	7.81517	9.21046	0.810017	0.788961	0.308494
genus..Eubacterium..fissicatena.group	0.527092	0.529554	-1.24865	-1.04479	-1.34784	-0.0530365	0.207595	0.799184
genus..Eubacterium..hallii.group	0.511289	0.580259	3.37561	3.21718	3.41069	0.328285	0.414774	0.431634
genus..Eubacterium..nodatum.group	0.484037	0.461124	0.246778	-0.0969017	0.492436	0.348041	0.353611	0.328759
genus..Eubacterium..oxidoreducens.group	0.154544	0.140599	2.31295	0.214155	3.95278	0.924717	0.560211	0.103785
genus..Eubacterium..ruminantium.group	0.596769	0.510675	-1.14492	-0.828685	-1.29868	-0.0961363	0.457963	0.834406
genus..Eubacterium..siraeum.group	0.110492	0.0698121	6.78821	5.25794	8.47017	1.29537	0.691478	0.0656627
genus..Eubacterium..ventriosum.group	0.00728789	0.00263799	4.32127	1.36664	4.75729	1.6118	0.479724	0.00132824
genus..Eubacterium..xylanophilum.group	0.657408	0.650337	1.62903	0.896152	2.44057	0.220862	0.619525	0.722655
genus..Ruminococcus..gauvreauii.group	0.517152	0.523452	-1.33642	-1.10624	-1.45169	-0.122768	0.192188	0.525274
genus..Ruminococcus..torques.group	0.528033	0.577699	-0.85701	-0.856306	-0.858394	0.292023	0.462972	0.530481
genus.Abiotrophia	0.378658	0.374699	-1.53737	-1.09112	-1.74614	-0.363904	0.110249	0.00159053
genus.Acetanaerobacterium	0.531926	0.54006	-1.06033	-0.867162	-1.1597	-0.097211	0.212228	0.648493
genus.Acetitomaculum	0.460276	0.450299	-1.4172	-1.07194	-1.58174	-0.277026	0.183748	0.136645
genus.Acidaminococcus	0.417034	0.431823	-0.923418	-0.466555	-1.13669	-0.511981	0.344447	0.142165
genus.Acinetobacter	0.499956	0.503695	-1.46761	-1.25557	-1.56017	-0.100611	0.154655	0.517702
genus.Actinomyces	0.583729	0.615619	-0.658353	-0.595396	-0.695146	-0.0762333	0.277796	0.784658
genus.Agathobacter	0.0263436	0.0215069	0.424347	5.6415	-0.334615	-2.18686	0.684621	0.00219025
genus.Akkermansia	0.488079	0.356507	-1.20559	-0.616075	-1.46787	-0.29788	0.463494	0.522762
genus.Alistipes	0.376565	0.346269	10.0947	10.1667	10.065	0.703204	0.698975	0.31824
genus.Allisonella	0.508148	0.487069	-1.0044	-0.595405	-1.18985	-0.314055	0.376595	0.407469
genus.Alloprevotella	0.69706	0.62421	-0.104965	-0.291248	0.00353483	-0.0948387	0.632842	0.881353
genus.Anaerococcus	0.517937	0.529941	-1.41705	-1.22024	-1.51314	-0.130231	0.125582	0.303691
genus.Anaerofilum	0.521258	0.540725	0.792279	0.146567	1.29604	0.202457	0.311091	0.517543
genus.Anaerofustis	0.523879	0.548875	-1.04209	-0.945826	-1.09221	-0.186101	0.171019	0.280658
genus.Anaeroglobus	0.418684	0.498948	-1.25464	-0.972879	-1.37463	-0.585072	0.343819	0.0937447
genus.Anaeroplasma	0.497871	0.464906	-1.40844	-1.04753	-1.58402	-0.12185	0.212897	0.569126
genus.Anaerostignum	0.518289	0.537305	-1.32551	-1.28295	-1.34521	0.0532491	0.229809	0.817514
genus.Anaerostipes	0.464882	0.485545	-0.695774	-0.324261	-0.868637	-0.547097	0.46629	0.245094
genus.Anaerotruncus	0.339551	0.357404	0.813501	0.20842	1.33479	0.629739	0.484442	0.198363
genus.Asteroleplasma	0.504146	0.513636	-1.34288	-1.265	-1.37476	0.229367	0.413737	0.581283
genus.Bacteroides	0.605162	0.181092	13.2976	13.5777	13.0827	-0.156684	0.44848	0.727979
genus.Barnesiella	0.241625	0.230927	9.97622	5.50273	10.4315	1.14129	0.777795	0.14726
genus.Bifidobacterium	0.514006	0.445727	3.65936	3.04969	4.49968	0.568268	0.678453	0.405425
genus.Bilophila	0.544417	0.486826	-0.985711	-0.599606	-1.15086	-0.228197	0.429083	0.596719
genus.Blautia	0.405633	0.433627	-0.298353	-0.7227	-0.0347812	0.490534	0.468552	0.299138
genus.Brachyspira	0.471113	0.469701	-1.50657	-1.207	-1.64423	-0.185597	0.103449	0.077598
genus.Butyricicoccus	0.648129	0.661914	7.09323	7.3051	6.99718	-0.0987879	0.375511	0.793351
genus.Butyricimonas	0.756907	0.775394	6.56144	6.20618	6.76777	0.143095	0.647642	0.825847
genus.Butyrivibrio	0.472063	0.425504	-1.46	-1.08073	-1.63241	-0.163427	0.213306	0.446441
genus.CAG.352	0.514544	0.515042	-1.33101	-1.22103	-1.39152	0.118332	0.278379	0.672231
genus.CAG.56	0.561334	0.554703	-1.20375	-1.07456	-1.26996	0.0150452	0.279886	0.957301
genus.Caldicoprobacter	0.488728	0.506075	-0.891934	-1.06718	-0.787127	0.130818	0.229241	0.570262
genus.Campylobacter	0.510547	0.513972	-1.4318	-1.21772	-1.5398	-0.131697	0.118017	0.268694
genus.Candidatus.Methanogranum	0.429042	0.415971	-1.49458	-1.05137	-1.69143	-0.267718	0.120055	0.0293215
genus.Candidatus.Methanomethylophilus	0.524964	0.516121	-1.46332	-1.25181	-1.5555	-0.0349724	0.216911	0.872429
genus.Candidatus.Saccharimonas	0.519132	0.536022	-1.13448	-1.06007	-1.1706	-0.11114	0.141991	0.436721
genus.Candidatus.Soleaferrea	0.55745	0.524695	0.974425	0.486344	1.26935	0.239705	0.328432	0.468189
genus.Catenibacillus	0.512305	0.5042	-1.15437	-0.794094	-1.32544	-0.13324	0.198832	0.505235
genus.Catenibacterium	0.435553	0.414814	-0.95168	-0.471299	-1.17321	-0.541861	0.495851	0.278648
genus.CHKCI001	0.340197	0.314101	-1.47569	-0.915152	-1.72418	-0.42356	0.111081	0.000314738
genus.CHKCI002	0.506251	0.526225	-1.26589	-1.26603	-1.2656	0.0322676	0.167549	0.847903
genus.Christensenellaceae.R.7.group	0.0406666	0.0192023	5.92268	3.64651	7.15153	1.69782	0.69655	0.0176254
genus.Cloacibacillus	0.525346	0.532075	-1.37468	-1.29245	-1.41131	0.0243086	0.21636	0.910901
genus.Clostridium.sensu.stricto.1	0.214288	0.142428	2.88724	6.00444	2.00764	-1.16023	0.632175	0.0711838
genus.Colidextribacter	0.517986	0.486252	7.027	7.46208	6.89054	0.189947	0.393814	0.631246
genus.Collinsella	0.586088	0.551355	-1.09841	-0.921581	-1.18785	-0.133386	0.370717	0.720196
genus.Coprobacter	0.180883	0.186357	0.946057	-0.13499	2.19182	0.990555	0.615615	0.112606
genus.Coprococcus	0.359606	0.444686	-0.495507	-0.857113	-0.272766	0.657813	0.602763	0.279284
genus.Defluviitaleaceae.UCG.011	0.233618	0.153586	3.05049	1.02002	3.51655	0.636263	0.401462	0.118004
genus.Desulfitibacter	0.477745	0.474382	-1.51575	-1.27429	-1.63399	-0.195638	0.0887204	0.0311041
genus.Desulfovibrio	0.190348	0.260358	-0.198454	-0.915666	0.29777	0.975375	0.662692	0.146043
genus.Dialister	0.677946	0.723025	0.415965	0.794014	0.205048	0.426578	0.792888	0.592469
genus.Dielma	0.523247	0.539819	-0.932519	-0.66056	-1.06237	-0.178342	0.217292	0.414884
genus.DTU089	0.629122	0.780812	4.08675	3.89769	4.14677	0.167572	0.486465	0.731642
genus.Eggerthella	0.460333	0.45574	-1.54028	-1.2211	-1.68535	-0.208997	0.0881703	0.0208429
genus.Eikenella	0.424254	0.432934	-1.47807	-1.11802	-1.64886	-0.318698	0.116166	0.00790794
genus.Eisenbergiella	0.59355	0.54388	0.78381	0.138907	1.15709	0.131337	0.461949	0.777105
genus.Enorma	0.516235	0.528045	-1.37139	-1.24861	-1.4326	-0.0568932	0.157635	0.719369
genus.Enterococcus	0.50613	0.536464	-0.938528	-1.04629	-0.877083	0.236654	0.380993	0.536742
genus.Enterorhabdus	0.548803	0.554298	-0.866783	-0.663569	-0.957458	-0.168951	0.307676	0.584865
genus.Erysipelatoclostridium	0.714133	0.823897	3.94837	3.83285	4.10081	0.0224269	0.520627	0.965777
genus.Erysipelotrichaceae.UCG.003	0.586109	0.534272	-0.842186	-0.422521	-1.02434	-0.132811	0.42093	0.753411
genus.Erysipelotrichaceae.UCG.006	0.48614	0.464265	-1.4111	-1.09021	-1.55043	-0.275916	0.221365	0.217222
genus.Escherichia.Shigella	0.437906	0.398103	6.51962	6.83455	6.36978	-0.542184	0.702535	0.443146
genus.Eubacterium	0.499261	0.5001	-1.4589	-1.22982	-1.57065	-0.125388	0.139416	0.371878
genus.Ezakiella	0.532389	0.563737	-1.11701	-1.04987	-1.15044	-0.0508598	0.155496	0.744691
genus.Faecalibacterium	0.0514799	0.0368304	10.7826	9.50822	11.0465	1.62734	0.653663	0.0154418
genus.Faecalitalea	0.173757	0.130632	-0.574171	0.991881	-1.06112	-0.791421	0.449392	0.0830752
genus.Family.XIII.AD3011.group	0.229454	0.134697	3.56007	2.36563	4.00523	0.683069	0.43124	0.118209
genus.Family.XIII.UCG.001	0.556861	0.618468	2.68752	1.36074	2.99561	0.202416	0.387556	0.603302
genus.Fastidiosipila	0.481448	0.490332	-1.48175	-1.26642	-1.59762	-0.164772	0.10332	0.115767
genus.Fenollaria	0.553102	0.581114	-0.841118	-0.820879	-0.852249	0.103904	0.26596	0.697355
genus.Finegoldia	0.491258	0.469551	-1.5085	-1.21838	-1.64375	-0.176382	0.126258	0.167318
genus.Flavonifractor	0.520329	0.535759	0.489106	0.104561	0.767018	0.363434	0.499094	0.469197
genus.Fournierella	0.633154	0.672542	0.61753	0.891437	0.487002	-0.0656348	0.446039	0.883483
genus.Frisingicoccus	0.506976	0.551654	0.126567	-0.139642	0.290695	0.386133	0.521332	0.461647
genus.Fusobacterium	0.387469	0.449847	-1.31287	-0.958327	-1.46647	-0.709967	0.387245	0.0714708
genus.GCA.900066575	0.285223	0.263684	4.01266	3.48542	4.11571	0.544727	0.418034	0.197293
genus.GCA.900066755	0.570537	0.623071	-0.26137	-0.362867	-0.205707	0.145324	0.347016	0.676799
genus.Gemella	0.36321	0.339157	-1.31318	-0.754094	-1.54881	-0.397987	0.151177	0.0106452
genus.Gordonibacter	0.4085	0.376382	-1.21961	-0.657961	-1.46664	-0.332347	0.197613	0.0975563
genus.Haemophilus	0.330436	0.291381	1.31375	0.303105	2.39528	0.6467	0.520266	0.218468
genus.Hafnia.Obesumbacterium	0.416383	0.405511	-1.50971	-1.0819	-1.71315	-0.469179	0.246825	0.0618975
genus.Harryflintia	0.480838	0.477704	-1.51971	-1.25412	-1.64986	-0.20135	0.0911044	0.0307387
genus.Holdemanella	0.300074	0.421617	0.139345	-0.26471	0.419392	0.936195	0.735505	0.207744
genus.Holdemania	0.539612	0.580155	0.369081	0.69802	0.198977	-0.46107	0.532787	0.390107
genus.Howardella	0.412391	0.468221	-0.575211	-0.834888	-0.416462	0.409308	0.366702	0.268582
genus.Hungatella	0.512328	0.538458	-1.29816	-1.23465	-1.33388	0.175092	0.275336	0.527131
genus.Hydrogenoanaerobacterium	0.451551	0.467529	-0.580505	-0.871757	-0.39592	0.289918	0.335046	0.390153
genus.Intestinibacter	0.517296	0.52385	-1.41059	-1.24148	-1.49439	-0.103096	0.143442	0.474966
genus.Intestinimonas	0.100646	0.0784974	4.03896	1.44053	4.33901	0.858258	0.438463	0.0547312
genus.Lachnoclostridium	0.318649	0.112685	8.87271	10.0677	8.6603	-0.549722	0.464655	0.241224
genus.Lachnospira	0.0800142	0.129781	0.910571	-0.434444	5.06182	1.39395	0.689539	0.0474733
genus.Lachnospiraceae.FCS020.group	0.11131	0.0870849	2.49125	0.124035	3.91449	0.982489	0.489778	0.0491555
genus.Lachnospiraceae.NC2004.group	0.683701	0.717858	4.30502	3.43988	4.90881	0.270091	0.72934	0.712385
genus.Lachnospiraceae.ND3007.group	0.402925	0.267592	6.14752	5.57462	6.57439	0.671942	0.631511	0.29138
genus.Lachnospiraceae.NK4A136.group	0.51739	0.528505	-1.3394	-1.23161	-1.39347	0.150842	0.294152	0.609881
genus.Lachnospiraceae.NK4B4.group	0.484666	0.511333	-1.4738	-1.24085	-1.58741	-0.151055	0.117063	0.201634
genus.Lachnospiraceae.UCG.001	0.482482	0.495331	0.725478	0.155614	1.21252	0.479453	0.567838	0.401669
genus.Lachnospiraceae.UCG.002	0.479659	0.477128	-1.5106	-1.26308	-1.6148	-0.187281	0.0967691	0.0574399
genus.Lachnospiraceae.UCG.003	0.521913	0.502269	-1.44484	-1.25168	-1.5382	0.140982	0.352912	0.69089
genus.Lachnospiraceae.UCG.004	0.579874	0.588262	0.643167	0.119062	1.12335	0.324684	0.642851	0.615273
genus.Lachnospiraceae.UCG.007	0.498552	0.472165	-1.54038	-1.27698	-1.66683	-0.109577	0.202436	0.590215
genus.Lachnospiraceae.UCG.008	0.60394	0.598577	-0.636947	-0.401498	-0.749723	-0.0731182	0.34837	0.834433
genus.Lachnospiraceae.UCG.010	0.775063	0.772667	5.19273	5.17164	5.20542	0.10536	0.513482	0.838087
genus.Lactobacillus	0.670775	0.670973	0.0105984	0.107074	-0.0433324	-0.044664	0.513361	0.930945
genus.Lactococcus	0.568709	0.595965	-0.817258	-0.813322	-0.818546	0.207777	0.392184	0.598116
genus.Libanicoccus	0.54397	0.527513	-1.29603	-1.04014	-1.41854	-0.088896	0.241651	0.714204
genus.Mailhella	0.389402	0.489991	-1.12032	-1.25817	-1.04439	0.463982	0.37694	0.222929
genus.Marvinbryantia	0.477034	0.434962	-1.2636	-0.835598	-1.46133	-0.272307	0.228777	0.238406
genus.Megasphaera	0.0879122	0.204532	-1.04242	-0.210021	-1.3611	-1.63243	0.465096	0.000833885
genus.Merdibacter	0.610939	0.597179	0.0716398	0.501536	-0.139124	-0.063746	0.407906	0.876315
genus.Methanobacterium	0.454605	0.458856	-1.49495	-1.21339	-1.63338	-0.195638	0.091359	0.0361142
genus.Methanobrevibacter	0.412184	0.519629	-0.482031	-0.608943	-0.403434	0.476485	0.399995	0.238034
genus.Methanomassiliicoccus	0.521068	0.507383	-1.45755	-1.26352	-1.55177	-0.0115585	0.231375	0.960316
genus.Mitsuokella	0.451934	0.43115	-1.44369	-1.05191	-1.62356	-0.30657	0.238169	0.202735
genus.Mogibacterium	0.490925	0.500011	-1.4577	-1.23999	-1.55849	-0.146853	0.115191	0.207039
genus.Monoglobus	0.508884	0.479276	6.38292	6.9083	6.16264	0.228424	0.432705	0.599425
genus.Moryella	0.497873	0.426962	1.11302	0.448857	1.76762	0.368873	0.4511	0.4166
genus.Murdochiella	0.487519	0.497499	-1.48314	-1.27398	-1.58617	-0.173347	0.105907	0.106661
genus.Muribaculum	0.50667	0.472981	-1.45797	-1.25242	-1.5555	-0.0540168	0.240414	0.822954
genus.Negativibacillus	0.650992	0.590344	6.33693	5.11419	6.95269	0.414995	0.643879	0.521577
genus.Neisseria	0.486733	0.491476	-1.45515	-1.23415	-1.56621	-0.1891	0.0888184	0.0371642
genus.NK4A214.group	0.222337	0.192574	6.20015	3.73557	6.8871	0.919883	0.631586	0.15023
genus.Odoribacter	0.684912	0.639705	-0.338209	-0.0826998	-0.453833	0.0786905	0.609001	0.897601
genus.Olsenella	0.544606	0.542056	-1.15842	-1.035	-1.21279	0.0930874	0.285046	0.745075
genus.Oribacterium	0.485164	0.483762	-1.52572	-1.27585	-1.64305	-0.181184	0.110693	0.106656
genus.Oscillibacter	0.399397	0.752553	9.08079	9.13228	9.05927	0.42426	0.425837	0.322917
genus.Oscillospira	0.301279	0.249636	5.47074	5.84017	5.25435	-0.680597	0.555293	0.224891
genus.Oxalobacter	0.615485	0.612764	-0.485469	-0.397155	-0.533026	-0.0331974	0.389097	0.932278
genus.Paludicola	0.344441	0.365339	-0.246678	-0.678009	0.0228372	0.462667	0.356574	0.199178
genus.Papillibacter	0.491508	0.495618	-1.11972	-0.857364	-1.2493	-0.218254	0.169005	0.201281
genus.Parabacteroides	0.320092	0.710909	8.1429	8.05831	8.3493	-0.60172	0.794114	0.45144
genus.Paraprevotella	0.684929	0.623305	-0.415729	-0.439515	-0.401451	-0.0766178	0.627182	0.90316
genus.Parasutterella	0.468998	0.567433	1.7004	1.69495	1.7013	-0.830267	0.775506	0.288428
genus.Parvimonas	0.52182	0.532802	-1.25069	-1.25125	-1.25057	-0.0573027	0.128882	0.658121
genus.Peptoclostridium	0.486781	0.473676	-1.49255	-1.23861	-1.60888	-0.140021	0.150713	0.356404
genus.Peptococcus	0.506408	0.530423	-0.186448	-0.431025	-0.0482296	0.305302	0.385333	0.431156
genus.Peptoniphilus	0.513077	0.550648	-1.02811	-1.03409	-1.02462	0.158043	0.274121	0.566302
genus.Phascolarctobacterium	0.593988	0.470945	-0.605475	-0.0208379	-0.869993	-0.138617	0.588191	0.814455
genus.Phocea	0.385849	0.376019	-1.53396	-1.07466	-1.73512	-0.363904	0.104279	0.000888302
genus.Porphyromonas	0.516468	0.541591	-1.12166	-1.05013	-1.15471	0.144815	0.317113	0.649482
genus.Prevotella	0.705815	0.728545	3.87523	3.89221	3.86494	-0.222376	0.943242	0.814386
genus.Prevotellaceae.NK3B31.group	0.641486	0.640575	-0.254624	-0.192756	-0.288451	-0.420223	0.660897	0.527185
genus.Prevotellaceae.UCG.001	0.523546	0.525865	-1.35108	-1.21544	-1.42593	0.172627	0.332413	0.605361
genus.Proteus	0.420428	0.409821	-1.5465	-1.13797	-1.71658	-0.330897	0.100489	0.00162895
genus.Pseudoflavonifractor	0.237602	0.198345	-0.321917	-1.05958	0.125217	0.458647	0.295966	0.126232
genus.Pseudomonas	0.253675	0.388038	-0.949481	-1.27014	-0.757657	0.630823	0.409048	0.12804
genus.Pyramidobacter	0.223221	0.35669	-1.13562	-0.632122	-1.34728	-1.0608	0.422442	0.0146123
genus.Rikenellaceae.RC9.gut.group	0.581949	0.522799	-1.25344	-1.05376	-1.35466	-0.0856006	0.409394	0.835052
genus.Romboutsia	0.424785	0.424787	2.99628	3.43429	2.81229	-0.567388	0.532295	0.290524
genus.Roseburia	0.450121	0.446905	0.339073	-0.137678	0.682903	0.452483	0.453737	0.322465
genus.Rothia	0.497954	0.488769	-1.40603	-1.12483	-1.53002	-0.213598	0.21756	0.32996
genus.Ruminiclostridium	0.553818	0.6069	-0.142715	-0.114697	-0.152554	0.338963	0.440786	0.444769
genus.Ruminococcus	0.800058	0.786234	8.37888	8.34198	8.39596	0.285169	0.798845	0.722303
genus.S5.A14a	0.471954	0.470338	-1.5218	-1.23242	-1.65356	-0.187281	0.112587	0.101193
genus.Sanguibacteroides	0.529869	0.529968	-1.37892	-1.24231	-1.44732	-0.0463924	0.177499	0.794662
genus.Sedimentibacter	0.460214	0.453428	-1.50588	-1.20826	-1.63484	-0.193244	0.0936315	0.0431538
genus.Selenomonas	0.332644	0.327984	-1.49912	-0.935047	-1.74607	-0.493646	0.164548	0.00386362
genus.Sellimonas	0.573767	0.54165	-0.708265	-0.299768	-0.889737	-0.181899	0.437042	0.678674
genus.Senegalimassilia	0.523449	0.551675	-0.704251	-0.404777	-0.860111	-0.353419	0.368524	0.341219
genus.Shuttleworthia	0.519426	0.503848	-0.780445	-0.365181	-0.974079	-0.245869	0.30678	0.425884
genus.Slackia	0.507975	0.535165	-1.24941	-1.24907	-1.24991	0.0788669	0.193139	0.684407
genus.Sneathia	0.489199	0.485357	-1.51331	-1.22989	-1.6442	-0.182562	0.108591	0.0976771
genus.Solobacterium	0.488267	0.470195	-1.36173	-1.06093	-1.50469	-0.288298	0.271441	0.292244
genus.Streptococcus	0.423459	0.31621	7.23177	7.97071	6.83938	-0.366658	0.536824	0.497103
genus.Subdoligranulum	0.00200708	0.000559009	9.18174	7.54114	9.87836	2.47419	0.579523	6.72905e-05
genus.Succiniclasticum	0.512529	0.496348	-1.45144	-1.207	-1.57209	-0.0551574	0.21214	0.795707
genus.Succinivibrio	0.573683	0.539311	-1.21203	-1.06346	-1.2871	-0.330468	0.425317	0.44007
genus.Sutterella	0.25215	0.319591	6.80314	1.90859	8.19645	1.01077	0.844282	0.235718
genus.Synergistes	0.553253	0.498886	-1.3121	-1.03711	-1.44044	0.0586625	0.354035	0.868926
genus.Syntrophomonas	0.508671	0.511283	-1.38666	-1.25031	-1.45065	-0.144875	0.0897278	0.111394
genus.Terrisporobacter	0.610993	0.569132	-0.623299	-0.760642	-0.543797	0.107573	0.432993	0.804601
genus.TM7a	0.481792	0.482454	-1.51827	-1.23619	-1.64354	-0.204854	0.0952433	0.0353314
genus.TM7x	0.552608	0.564421	1.24024	1.4966	1.12226	-0.292665	0.388654	0.454242
genus.Turicibacter	0.549698	0.543612	-1.11229	-0.921994	-1.20316	-0.237487	0.260321	0.365096
genus.Tuzzerella	0.528648	0.540723	-1.28248	-1.09967	-1.36852	-0.0586279	0.208044	0.779017
genus.Tyzzerella	0.210327	0.2294	-0.249509	0.713523	-0.643872	-0.986412	0.525956	0.0653646
genus.UBA1819	0.0727746	0.149511	5.05801	4.69461	5.2865	0.904555	0.470172	0.05889
genus.UCG.002	0.0238048	0.0064692	7.86827	3.84346	9.10429	2.03042	0.737041	0.00766751
genus.UCG.003	0.630098	0.657831	0.378175	0.128484	0.556755	0.246682	0.614456	0.689437
genus.UCG.004	0.511357	0.488827	-1.34572	-1.03811	-1.49036	-0.171719	0.218083	0.433998
genus.UCG.005	0.0614151	0.0435121	5.57867	0.96098	6.61925	1.52017	0.652918	0.0231214
genus.UCG.007	0.505915	0.532049	-1.15697	-1.20207	-1.13177	0.0733363	0.172589	0.672344
genus.UCG.008	0.509294	0.49295	-1.37965	-1.06535	-1.52626	-0.180624	0.180311	0.320305
genus.UCG.009	0.597253	0.658809	0.417088	0.453989	0.399919	-0.170058	0.323274	0.600702
genus.V9D2013.group	0.479661	0.472266	-1.4373	-1.21048	-1.55813	-0.0930359	0.173562	0.593821
genus.Veillonella	0.357181	0.425917	3.94798	4.47276	3.16094	-0.580635	0.726562	0.427203
genus.Victivallis	0.112457	0.131805	1.13633	0.150361	1.95892	1.14888	0.575035	0.0500455
genus.Weissella	0.525389	0.50387	-1.33776	-1.03222	-1.48054	-0.0468785	0.226748	0.836878
order.Bacteroidales	0.749535	0.774399	2.49519	2.60731	2.44284	-0.120645	0.730375	0.869329
order.Burkholderiales	0.512441	0.458715	-1.20251	-0.827236	-1.37273	-0.146238	0.281256	0.604922
order.Chloroplast	0.565886	0.578252	-0.160215	0.228501	-0.336113	-0.138574	0.335355	0.680852
order.Clostridia.UCG.014	0.170887	0.142766	5.61684	2.76054	6.81826	1.16107	0.794357	0.148809
order.Clostridia.vadinBB60.group	0.0516359	0.0275877	6.0534	2.73791	6.78869	1.53289	0.64037	0.0196665
order.Coriobacteriales	0.606057	0.618467	-0.22389	0.194955	-0.429018	-0.0386388	0.400834	0.923512
order.Desulfovibrionales	0.58665	0.532013	-0.983356	-0.631215	-1.12843	-0.161177	0.446242	0.719168
order.DTU014	0.267977	0.228095	0.842699	-0.0867053	1.68033	0.623585	0.404812	0.128463
order.Enterobacterales	0.615496	0.593708	-0.880331	-0.848552	-0.90328	0.0851198	0.456651	0.85273
order.Gastranaerophilales	0.00965819	0.0312079	0.87875	-0.470102	1.99112	2.08008	0.715682	0.00504009
order.Lactobacillales	0.236936	0.3213	2.41402	2.93567	1.89427	-0.34296	0.349722	0.330509
order.Oscillospirales	0.13263	0.291985	8.60634	8.40684	8.64895	0.68455	0.313892	0.0329362
order.Peptostreptococcales.Tissierellales	0.455695	0.453233	-1.4886	-1.18402	-1.62931	-0.193244	0.107219	0.076278
order.RF39	0.491664	0.52918	-0.185222	-0.429776	-0.0461109	0.370103	0.462551	0.42664
order.Veillonellales.Selenomonadales	0.419883	0.439398	-1.4795	-1.12462	-1.64246	-0.403903	0.184426	0.0322305
phylum.Bacteroidota	0.457572	0.4579	-1.56111	-1.31397	-1.68064	-0.229822	0.0730538	0.00252745
phylum.Desulfobacterota	0.445012	0.419857	-1.43605	-1.03256	-1.61917	-0.333167	0.236829	0.164406
phylum.Firmicutes	0.182195	0.110677	5.14394	4.52191	5.29201	0.718237	0.403715	0.0800528
species.acetispora	0.465383	0.467564	-0.563194	-0.85477	-0.38504	0.265923	0.307265	0.390075
species.aerofaciens	0.354493	0.256558	5.23857	4.36337	5.61885	0.743039	0.628664	0.241675
species.aeruginosa	0.459034	0.457702	-1.50482	-1.2119	-1.64002	-0.214069	0.0769529	0.00712281
species.alocis	0.461537	0.472222	-1.52072	-1.26552	-1.64506	-0.20135	0.0837899	0.0192163
species.anaerobia	0.498938	0.485897	-1.46777	-1.22486	-1.57268	-0.105405	0.157077	0.504649
species.anaerobius	0.490835	0.473263	-1.55206	-1.28569	-1.68601	-0.1891	0.111495	0.094814
species.anginosus	0.521963	0.520215	-1.39067	-1.22462	-1.47021	-0.0481336	0.181537	0.791763
species.animalis	0.518841	0.46564	-1.41864	-1.09266	-1.56361	-0.0592975	0.264646	0.823433
species.aphrophilus	0.475639	0.46712	-1.53719	-1.23823	-1.67628	-0.187281	0.113763	0.104694
species.asaccharolytica	0.51874	0.528453	-1.37387	-1.26657	-1.42928	-0.068684	0.152631	0.654255
species.asini	0.388392	0.38885	-1.54782	-1.12312	-1.74274	-0.371245	0.124746	0.00413838
species.atypica	0.43331	0.428201	0.173584	0.994669	-0.147199	-0.442696	0.524106	0.401492
species.bacterium	0.593292	0.571062	-0.924249	-0.683759	-1.04195	0.758869	0.53598	0.161744
species.bacterium.1	0.526655	0.539921	-1.25685	-1.09169	-1.34481	-0.124075	0.201718	0.540712
species.bacterium.2	0.258233	0.259026	1.01452	0.177389	2.05653	-0.197642	0.412533	0.633531
species.bifidum	0.610679	0.623261	-0.572793	-0.470123	-0.624811	0.151408	0.430363	0.726151
species.biformis	0.497108	0.448228	-1.2678	-0.866494	-1.46249	-0.320843	0.363125	0.380294
species.bouchesdurhonensis	0.478884	0.482742	-1.53602	-1.28558	-1.65424	-0.171528	0.122249	0.165496
species.bouchesdurhonensis.1	0.472801	0.46277	-1.52547	-1.2301	-1.65412	-0.143818	0.153574	0.352605
species.breve	0.30832	0.32591	-1.50732	-0.929572	-1.74465	-0.57157	0.183485	0.0027675
species.bromii	0.747796	0.765851	2.96861	3.68561	2.67952	-0.105123	0.784444	0.893822
species.buccae	0.49899	0.46936	-1.52503	-1.23121	-1.65557	-0.110393	0.217809	0.614041
species.butyriciproducens	0.0380934	0.0387691	0.692633	-0.660986	3.16663	1.25568	0.473578	0.0101253
species.caccae	0.74614	0.781644	4.95568	4.44164	7.35334	-0.160628	0.120134	0.186005
species.caccae.1	0.487176	0.48966	-1.49779	-1.2413	-1.61531	0.347873	0.856126	0.685874
species.caecimuris	0.430062	0.407843	-1.48051	-1.05097	-1.67743	-0.330505	0.213047	0.125833
species.callidus	0.518985	0.52387	-1.38905	-1.26701	-1.45711	0.0282211	0.228156	0.901953
species.capillosus	0.321014	0.300236	-0.832317	-0.107536	-1.14076	-0.522994	0.26973	0.0569887
species.cateniformis	0.585669	0.601006	-0.609131	-0.489015	-0.673835	-0.27712	0.373772	0.461196
species.catus	0.131586	0.0822614	3.70961	0.417531	4.96732	1.02132	0.508914	0.0490601
species.champanellensis	0.621545	0.601718	-0.67127	-0.635974	-0.687927	0.156848	0.510431	0.759639
species.clarus	0.637796	0.577143	-0.723692	-0.403328	-0.866579	-0.145773	0.573203	0.800082
species.clevelandensis	0.476545	0.467048	-1.53252	-1.24395	-1.66976	-0.177491	0.116829	0.133708
species.concisus	0.51083	0.498513	-1.39216	-1.11844	-1.53055	-0.141355	0.165093	0.395125
species.copri	0.778714	0.725814	3.11982	1.17912	3.49114	-0.118114	0.827965	0.887018
species.coprocola	0.662245	0.587758	-0.655654	-0.469387	-0.745773	-0.0964814	0.623905	0.877599
species.corrodens	0.47172	0.480259	-1.52755	-1.28363	-1.63777	-0.220607	0.0797338	0.00742136
species.crispatus	0.407093	0.392319	-1.5412	-1.09375	-1.74596	-0.29789	0.0771485	0.000268541
species.cristatus	0.553356	0.621709	0.825552	1.17224	0.645059	-0.142418	0.267883	0.596844
species.crossotus	0.50809	0.46363	-1.53203	-1.24797	-1.65459	-0.0440302	0.293568	0.881257
species.curtum	0.461054	0.458078	-1.51423	-1.27294	-1.62292	-0.214069	0.0769529	0.00712281
species.curvus	0.507956	0.518047	-1.39313	-1.22178	-1.47355	-0.107657	0.131681	0.41669
species.cylindroides	0.539452	0.542194	-1.36131	-1.20287	-1.43596	0.126918	0.302182	0.675911
species.defectiva	0.402135	0.391189	-1.47875	-1.03129	-1.68513	-0.286621	0.0919419	0.0027486
species.delbrueckii	0.413954	0.362476	-1.42011	-0.882524	-1.64974	-0.361838	0.228098	0.117672
species.dentium	0.5144	0.543076	-0.531365	-0.723948	-0.428692	0.341003	0.441829	0.44312
species.dentocariosa	0.513609	0.513335	-1.42457	-1.22031	-1.51705	-0.138746	0.118053	0.244301
species.desulfuricans	0.527768	0.525796	-1.39869	-1.28143	-1.45338	0.0358485	0.242827	0.883106
species.dispar	0.198823	0.15975	1.1322	4.04533	0.335613	-0.818001	0.502813	0.108761
species.distasonis	0.0488867	0.129921	9.84273	10.4573	9.74507	-1.04122	0.666727	0.123372
species.eggerthii	0.73883	0.732383	1.20452	0.78876	1.55247	0.144811	0.820194	0.860422
species.equolifaciens	0.481539	0.447001	-1.38717	-1.02742	-1.57027	-0.204981	0.220542	0.356208
species.eutactus	0.277086	0.421648	-0.755422	-1.0728	-0.58006	0.726798	0.527474	0.173114
species.evryensis	0.467471	0.471983	-1.51172	-1.22954	-1.64232	-0.214069	0.0767038	0.0069486
species.excrementihominis	0.72578	0.668808	1.63165	0.806328	2.40454	0.044456	0.69539	0.949229
species.faecihominis	0.461135	0.464314	-1.5129	-1.22963	-1.64898	-0.193244	0.0974861	0.0518145
species.faecis	0.501983	0.437601	-1.43193	-1.02784	-1.61537	-0.191135	0.346524	0.583188
species.faecium	0.112505	0.0950534	2.07953	3.60393	1.28532	-1.43821	0.772276	0.0672248
species.fastidiosa	0.336189	0.328225	-0.725471	0.0238753	-1.03219	-0.508443	0.295377	0.0900977
species.fastidiosus	0.51276	0.430169	-1.15241	-0.695993	-1.35809	-0.273343	0.395202	0.491696
species.fermentum	0.475683	0.459203	-1.53037	-1.22317	-1.67533	-0.168275	0.129953	0.200083
species.filiformis	0.31863	0.28334	0.469544	1.18947	0.193872	-0.791659	0.471902	0.0983816
species.finegoldii	0.671425	0.763758	4.81964	2.15049	5.30194	-1.17031	0.690635	0.0951015
species.finegoldii.1	0.216935	0.253695	-0.460448	0.360053	-0.78726	0.296881	0.782589	0.705698
species.flava	0.484386	0.487131	-1.39648	-1.14496	-1.50912	-0.240239	0.132772	0.0751597
species.formigenes	0.539371	0.550097	-1.05842	-1.05645	-1.05938	0.15206	0.321941	0.63833
species.fragilis	0.342524	0.361452	5.27112	5.51285	4.8106	-0.91928	0.879022	0.29965
species.freudenreichii	0.379109	0.366716	-1.42888	-0.936311	-1.653	-0.36353	0.116648	0.00275621
species.funiformis	0.474623	0.417486	-1.34516	-0.918536	-1.5369	-0.186435	0.261252	0.478097
species.goldsteinii	0.63511	0.603185	-0.416003	-0.12904	-0.560315	-0.0993775	0.503387	0.844136
species.gordonii	0.20361	0.244921	-1.42034	-0.670205	-1.73405	-0.793858	0.222375	0.000689998
species.gordonii.1	0.516042	0.541447	-1.26074	-1.24813	-1.26673	-0.0089338	0.162744	0.956396
species.gyiorum	0.471348	0.463722	-1.50537	-1.20534	-1.6582	-0.191078	0.101123	0.0634204
species.hadrus	0.737587	0.813079	4.31181	3.31364	4.6275	0.0110125	0.564076	0.984485
species.hathewayi	0.149318	0.1512	2.80765	0.395833	3.98895	0.984601	0.567022	0.087374
species.hippei	0.416477	0.41838	-1.45729	-1.05763	-1.63862	-0.478756	0.258548	0.0687546
species.histaminiformans	0.490602	0.464741	-1.4084	-1.06668	-1.561	-0.187589	0.223818	0.405124
species.hominis	0.466114	0.454979	-1.38126	-1.05416	-1.52243	-0.182468	0.154059	0.240703
species.hongkongensis	0.516959	0.520798	-1.39926	-1.20597	-1.48759	-0.0646987	0.182999	0.724859
species.ihumii	0.495654	0.547283	-1.02005	-1.07197	-0.994126	0.34761	0.458662	0.451349
species.indistinctus	0.621257	0.680927	0.755392	0.886268	0.695261	0.364882	0.544645	0.505342
species.iners	0.408012	0.404122	-1.54566	-1.11185	-1.72842	-0.371245	0.124746	0.00413838
species.inops	0.612314	0.638317	1.42221	1.16524	1.61058	0.501232	0.720943	0.489458
species.intestinalis	0.604083	0.579695	-0.87375	-0.650302	-0.982923	-0.603113	0.266309	0.0269796
species.intestinalis.1	0.290568	0.325465	-1.30123	-0.73087	-1.56038	0.143673	0.448379	0.749705
species.intestini	0.721758	0.691361	0.151224	0.0912981	0.18145	-0.516222	0.150397	0.00106201
species.intestini.1	0.308619	0.320314	-1.50367	-0.909441	-1.74535	-0.262035	0.76098	0.731738
species.intestinihominis	0.427245	0.531228	-0.752645	-0.860203	-0.691917	0.590077	0.607095	0.334783
species.invisus	0.843366	0.863195	5.36308	4.63347	6.51152	0.0410905	0.874459	0.96267
species.isoflavoniconvertens	0.458074	0.434767	-0.553655	0.122059	-0.848088	-0.356813	0.410478	0.388004
species.jalaludinii	0.411295	0.410135	-1.46752	-1.05248	-1.65899	-0.353546	0.166477	0.0376285
species.johnsonii	0.484874	0.440187	-1.14638	-0.68206	-1.35873	-0.385107	0.482169	0.427467
species.justesenii	0.48115	0.475484	-1.40204	-1.09629	-1.54539	-0.195354	0.173824	0.265335
species.kalixensis	0.472394	0.471605	-1.54101	-1.23027	-1.68083	-0.214069	0.081374	0.0106991
species.kluyveri	0.465048	0.466041	-1.52512	-1.24815	-1.65366	-0.20135	0.0862645	0.022793
species.laneus	0.51785	0.511117	-1.37761	-1.20261	-1.46416	0.149744	0.323158	0.644692
species.lenta	0.642468	0.681615	0.265876	0.0784856	0.37506	0.123111	0.410795	0.7654
species.lingnae	0.467893	0.462356	-1.53756	-1.24856	-1.67533	-0.198315	0.0947772	0.0404338
species.longoviformis	0.470525	0.464891	-1.53519	-1.21188	-1.68712	-0.198315	0.108277	0.0717472
species.longum	0.535326	0.430055	4.97034	6.20429	4.84865	-0.443102	0.63984	0.491156
species.massiliensis	0.553488	0.554356	-1.01767	-0.859846	-1.10641	-0.584567	0.174328	0.00135529
species.massiliensis.1	0.566471	0.570769	-1.1651	-1.12496	-1.18566	-0.888102	0.305548	0.00503775
species.massiliensis.10	0.464174	0.469252	-1.54762	-1.24989	-1.68143	1.63697	0.897833	0.0730113
species.massiliensis.11	0.567797	0.598045	-0.856858	-0.666615	-0.952109	-0.265082	0.145772	0.0737476
species.massiliensis.12	0.480463	0.468994	-1.51337	-1.2171	-1.65229	-0.298785	0.17201	0.0872714
species.massiliensis.13	0.482538	0.488845	-0.86137	-0.454865	-1.04375	-0.182562	0.114728	0.116557
species.massiliensis.2	0.321714	0.450889	-0.997247	-1.20529	-0.884296	0.564344	0.382197	0.14477
species.massiliensis.3	0.223535	0.30841	-1.40382	-0.790813	-1.65703	-0.177491	0.121366	0.148592
species.massiliensis.4	0.43293	0.404228	-1.51177	-1.06566	-1.70635	0.463795	0.375225	0.221031
species.massiliensis.5	0.0895838	0.137089	2.47802	0.43106	3.48611	-0.650692	0.543227	0.235472
species.massiliensis.6	0.320372	0.254637	2.19742	0.430716	2.82856	-0.503761	0.486821	0.304719
species.massiliensis.7	0.377118	0.387792	-0.776437	-0.159724	-1.05082	-0.123671	0.250705	0.623521
species.massiliensis.8	0.455874	0.457069	-1.43114	-1.08748	-1.58408	0.0606021	0.273771	0.825527
species.massiliensis.9	0.287932	0.303911	-1.48724	-0.847964	-1.75054	-0.0402656	0.25139	0.873258
species.merdae	0.729756	0.759498	10.0851	9.89114	10.2632	0.304268	0.81512	0.710193
species.microfusus	0.539358	0.507467	-1.44588	-1.24426	-1.5511	0.0618791	0.304136	0.839432
species.micronuciformis	0.441506	0.429736	-1.3657	-0.984931	-1.53098	-0.305018	0.145539	0.0401249
species.minuta	0.400947	0.394962	-1.47285	-1.05343	-1.6606	-0.288301	0.104746	0.00771887
species.mirabilis	0.453418	0.453753	-1.52029	-1.22437	-1.65591	-0.214069	0.0800712	0.00954832
species.mitsuokai	0.580934	0.548786	-0.93369	-0.681958	-1.05149	0.15398	0.417261	0.713347
species.moorei	0.441953	0.422819	-1.49425	-1.08054	-1.67313	-0.272278	0.12011	0.0268371
species.morbillorum	0.393927	0.38037	-1.51847	-1.06057	-1.72295	-0.322215	0.0849825	0.000337768
species.morganii	0.366937	0.401856	-1.41862	-0.969363	-1.62913	-0.493398	0.237829	0.0421155
species.mortiferum	0.473031	0.479865	-1.51889	-1.24249	-1.64491	-0.214069	0.0800712	0.00954832
species.mucilaginosa	0.584438	0.624982	-0.189066	-0.206917	-0.181223	-0.152143	0.281482	0.590752
species.muciniphila	0.827433	0.773817	6.70561	6.07305	7.00975	0.200002	0.849539	0.814643
species.mucosa	0.385987	0.37798	-1.52715	-1.0847	-1.72246	-0.311589	0.0854928	0.000543734
species.ndongoniae	0.47141	0.470151	-1.52324	-1.26924	-1.63698	-0.177491	0.114868	0.127313
species.nexilis	0.251137	0.300018	-1.43039	-0.812718	-1.69339	-0.720965	0.267623	0.00903869
species.nordii	0.61305	0.577521	-0.971515	-0.833208	-1.04856	-0.00139378	0.428307	0.997414
species.nucleatum	0.585868	0.547025	-1.24888	-1.10066	-1.32063	-0.160386	0.342475	0.641176
species.obesi	0.29542	0.277357	4.51166	1.3899	5.65183	0.841765	0.634255	0.189242
species.omnicolens	0.476357	0.470849	-1.52668	-1.24746	-1.65506	-0.16753	0.123967	0.181396
species.oris	0.493596	0.491754	-1.42247	-1.23255	-1.51424	-0.108956	0.133277	0.416716
species.oryzarvi	0.378982	0.393025	-1.52175	-1.11343	-1.7132	-0.476251	0.176086	0.00878287
species.ovatus	0.63554	0.626924	1.28368	0.695834	1.77206	0.345044	0.688751	0.618138
species.pacaense	0.462582	0.526924	-1.19325	-1.23967	-1.16584	0.252936	0.27147	0.355034
species.pamelaeae	0.505099	0.521271	-1.24356	-1.23493	-1.24977	0.0329669	0.181121	0.856155
species.parainfluenzae	0.327986	0.30013	0.268584	1.41616	-0.214095	-0.536225	0.484931	0.273029
species.paraputrificum	0.548545	0.541154	-1.17809	-0.971037	-1.2773	-0.130721	0.283495	0.64631
species.parasanguinis	0.468062	0.429183	-1.27864	-0.821778	-1.48995	-0.278351	0.244573	0.259385
species.paravirosa	0.409763	0.386957	-1.51435	-1.07045	-1.72002	-0.29789	0.0747673	0.000178256
species.parvula	0.400922	0.387879	0.0285692	0.829254	-0.322915	-0.484303	0.536875	0.370451
species.parvulum	0.31758	0.291703	-1.05829	-0.335351	-1.35611	-0.448331	0.181637	0.0163026
species.parvum	0.439969	0.44702	-1.4985	-1.14444	-1.65287	-0.33585	0.148262	0.0269449
species.pectinilyticus	0.50641	0.546946	-1.01512	-1.03417	-1.00217	0.164767	0.276238	0.553
species.pectinoschiza	0.200323	0.0209363	9.61907	10.6485	9.24677	-1.07567	0.708841	0.134141
species.piscolens	0.518833	0.517634	-1.41429	-1.26078	-1.4938	0.0111916	0.257339	0.965449
species.plautii	0.400412	0.473936	5.41091	6.12922	5.18339	-0.45142	0.562119	0.424955
species.plebeius	0.518107	0.522207	-1.39269	-1.27957	-1.44605	0.154354	0.338326	0.649795
species.pleomorphus	0.475499	0.477282	-1.53352	-1.30207	-1.65733	-0.204854	0.0810384	0.0139961
species.pneumosintes	0.47587	0.472636	-1.50967	-1.20452	-1.64753	-0.208997	0.091164	0.0252252
species.porcorum	0.511551	0.504647	-1.4378	-1.21652	-1.54874	-0.0902792	0.163057	0.581766
species.prausnitzii	0.562682	0.592677	11.3777	11.8422	11.1974	0.405633	0.656969	0.539176
species.provencensis	0.495108	0.504634	-1.33064	-1.0349	-1.46329	-0.369976	0.270869	0.176831
species.pseudolongum	0.454697	0.455942	-1.52299	-1.20421	-1.66776	-0.208997	0.0912804	0.0254046
species.pullorum	0.503041	0.456377	-1.50913	-1.22246	-1.64442	-0.0670668	0.249802	0.789207
species.putredinis	0.0478503	0.0245198	9.57872	4.82243	10.6614	1.88413	0.800629	0.0217409
species.ramosum	0.621389	0.663449	0.236427	0.000308967	0.401157	0.157859	0.469049	0.737574
species.rodentium	0.494028	0.450726	-1.51268	-1.22485	-1.65157	-0.0801991	0.254382	0.753598
species.rogosae	0.567998	0.554822	-1.09289	-0.905911	-1.1771	-0.0539833	0.312633	0.863462
species.rubiinfantis	0.393444	0.324022	0.650395	-0.140698	1.33576	0.392344	0.329878	0.238761
species.rubneri	0.390476	0.375637	-1.54275	-1.09216	-1.74346	-0.359761	0.109429	0.00165495
species.salivarius	0.402716	0.406629	-1.38934	-0.937096	-1.59413	-0.504071	0.322068	0.122567
species.salyersiae	0.238029	0.302337	-1.27155	-0.644762	-1.54798	-0.911839	0.362418	0.0144306
species.sanguinis	0.564233	0.573174	-1.02876	-0.889575	-1.09628	0.167798	0.496133	0.736328
species.sanguinis.1	0.628354	0.532589	0.94761	0.398998	1.38237	-0.0481777	0.214333	0.822878
species.seckii	0.427113	0.408347	-1.49904	-1.06718	-1.69168	-0.339629	0.204913	0.102404
species.secunda	0.52021	0.548445	-1.30453	-1.24631	-1.33148	0.243773	0.354784	0.49454
species.secundus	0.470722	0.562161	-1.0595	-1.00169	-1.0948	0.334332	0.353784	0.348259
species.sedimentorum	0.565596	0.56451	-0.896306	-0.642012	-1.02236	-0.118983	0.310735	0.703078
species.senegalensis	0.435258	0.400059	-1.14977	-0.626585	-1.37939	-0.387963	0.32384	0.235402
species.shahii	0.338346	0.354735	0.59994	0.140055	0.940377	0.85784	0.699648	0.224724
species.sinensis	0.36316	0.376944	-1.53569	-1.06325	-1.75819	-0.489856	0.184643	0.0100842
species.sinus	0.448268	0.44689	-1.43715	-1.05789	-1.60648	-0.270519	0.15818	0.0921504
species.sobrinus	0.398988	0.386313	-1.52416	-1.05605	-1.72891	-0.344596	0.0929153	0.000442308
species.somerae	0.515067	0.536834	-1.24037	-1.239	-1.24278	0.0211443	0.175811	0.904654
species.splanchnicus	0.132889	0.0907483	8.36398	7.90824	8.56471	0.989986	0.499756	0.0519673
species.stantonii	0.412918	0.461229	-1.40228	-1.07326	-1.55865	-0.513047	0.253038	0.0468415
species.stercoricanis	0.505378	0.521131	-1.30954	-1.21284	-1.35778	0.116021	0.276575	0.676283
species.stercoris	0.726167	0.628426	-0.428804	-0.179884	-0.562828	-0.0408879	0.800639	0.959432
species.stomatis	0.483215	0.493452	-1.42683	-1.2281	-1.52345	-0.172419	0.0870283	0.0519392
species.succinatutens	0.463825	0.416147	-1.47221	-1.06901	-1.66784	-0.254081	0.271054	0.352143
species.tanakaei	0.446992	0.454688	-1.50243	-1.22142	-1.62983	-0.195638	0.0887204	0.0311041
species.tayi	0.543991	0.583326	0.386131	0.0559883	0.611647	0.395455	0.554814	0.478619
species.thetaiotaomicron	0.629172	0.610009	8.0352	7.57208	8.35432	0.45251	0.709365	0.525845
species.timonensis	0.522969	0.463948	-1.11781	-0.669677	-1.31977	-0.221993	0.372693	0.553547
species.timonensis.1	0.509946	0.517262	-1.42355	-1.25664	-1.4975	-0.0103315	0.208739	0.960682
species.tobetsuensis	0.589162	0.618738	-0.435123	-0.314077	-0.493653	-0.0941812	0.291671	0.747839
species.trevisanii	0.46167	0.474759	-1.51952	-1.25707	-1.64725	-0.20135	0.0880837	0.0256348
species.uenonis	0.474803	0.470731	-1.46993	-1.20134	-1.59944	-0.123515	0.156073	0.431683
species.uniformis	0.848315	0.940484	11.7578	11.7965	11.748	0.230821	0.531251	0.66542
species.ureolyticus	0.471349	0.483477	-1.3659	-1.11064	-1.49105	-0.195545	0.130197	0.138113
species.urinimassiliense	0.471449	0.420694	-1.49849	-1.08392	-1.67957	-0.230876	0.236894	0.333488
species.urolithinfaciens	0.489089	0.490874	-1.45413	-1.25943	-1.553	-0.143056	0.123694	0.251832
species.vadensis	0.247068	0.316847	-0.601546	-1.06421	-0.330154	0.628807	0.362487	0.0876836
species.vaginalis	0.482708	0.468908	-1.55137	-1.25895	-1.67893	-0.195638	0.108695	0.0766673
species.varium	0.448114	0.415217	-1.47719	-1.06418	-1.66409	-0.391831	0.301586	0.198597
species.virosa	0.610309	0.604343	-0.745105	-0.658745	-0.793079	0.158875	0.465087	0.733787
species.vulgatus	0.0808392	0.0727619	12.5383	13.2287	11.8817	-1.30619	0.878487	0.142038
species.wadsworthensis	0.194329	0.185455	3.74754	2.81622	5.43643	1.32171	0.805907	0.105985
species.wadsworthia	0.389278	0.709892	8.00039	7.04993	8.07811	0.610867	0.627846	0.334296
species.wiggsiae	0.424044	0.41728	-1.47115	-1.04761	-1.65749	-0.267718	0.122674	0.0328203
